# Supplementary material for: Bead-based immunoassay allows sub-picogram detection of histidine-rich protein 2 from Plasmodium falciparum and estimates reliability of malaria rapid diagnostic tests
Source: PLoS One. 2017 Feb 13;12(2):e0172139. doi: 10.1371/journal.pone.0172139 (PMC5305216; doi:10.1371/journal.pone.0172139)
Supplement: S2 Table — (XLSX) [file pone.0172139.s008.xlsx]

## Sheet: Sheet1
Rogier, et al, Bead Based Immunoassay Allows Sub-Picogram Detection of Histidine-Rich Protein 2 from Plasmodium falciparum and Estimates Reliability of Malaria Rapid Diagnostic Tests
S2 Table. Data from Recombinant HRP2s as Tested by the Bead Assay and ELISA
	Type A rHRP2		Type B rHRP2		Type C rHRP2
	Bead assay	ELISA	Bead assay	ELISA	Bead assay	ELISA
Concentration (pg/mL)	FI - Bkgd	OD	FI - Bkgd	OD	FI - Bkgd	OD
50000	26800.5	3.942	26165.5	3.625	16794	0.427
25000	26548.5	3.942	26058	3.646	9159.5	0.163
12500	26439.5	3.942	25639.5	3.279	4640	0.071
6250	26030.5	3.678	24591.5	1.623	2258.5	0.029
3125	25311	2.771	23643	0.655	1048	0.014
1562.5	24653.5	1.493	18709.5	0.283	534.5	0.001
781.25	23097	0.768	11634	0.133	312.5
390.625	14486.5	0.386	6709.5	0.064	168
195.312	9294.5	0.196	3476.5	0.03	87.5
97.6562	5182.5	0.107	1739	0.006	57
48.8281	2715.5	0.056	1025.5	0.001	27
24.4141	1577.5	0.027	540.5		12.5
12.207	783	0.014	299.5		12
6.10352	446.5	0.003	142		2.5
3.05176	223.5	0.001	71		1
1.52588	128		42
0.762939	60		23
0.38147	38.5		10.5
0.190735	17.5		7
0.0953674	14.5		4
