# Supplementary material for: Bead-based immunoassay allows sub-picogram detection of histidine-rich protein 2 from Plasmodium falciparum and estimates reliability of malaria rapid diagnostic tests
Source: PLoS One. 2017 Feb 13;12(2):e0172139. doi: 10.1371/journal.pone.0172139 (PMC5305216; doi:10.1371/journal.pone.0172139)
Supplement: S3 Table — (XLSX) [file pone.0172139.s009.xlsx]

## Sheet: Sheet1
Rogier, et al, Bead Based Immunoassay Allows Sub-Picogram Detection of Histidine-Rich Protein 2 from Plasmodium falciparum and Estimates Reliability of Malaria Rapid Diagnostic Tests
S3 Table. Data from P. falciparum Culture Strains as Tested by the Bead Assay and ELISA
Cultured Parasite Density (p/uL)	USA05F PH1 MFI-bg	Calculated HRP2 Concentration (pg/mL)	CelLabs HRP2 ELISA OD-bg	Calculated HRP2 Concentration (ng/mL)	USA05F FC27/A3 MFI-bg	Calculated HRP2 Concentration (pg/mL)	CelLabs HRP2 ELISA OD-bg	Calculated HRP2 Concentration (ng/mL)	US05F Santa Lucia MFI-bg	Calculated HRP2 Concentration (pg/mL)	CelLabs HRP2 ELISA OD-bg	Calculated HRP2 Concentration (ng/mL)	US08F Nigeria XII MFI-bg	Calculated HRP2 Concentration (pg/mL)	CelLabs HRP2 ELISA OD-bg	Calculated HRP2 Concentration (ng/mL)	US05F Benin I MFI-bg	Calculated HRP2 Concentration (pg/mL)	CelLabs HRP2 ELISA OD-bg	Calculated HRP2 Concentration (ng/mL)
400	14933.8	10062.5	2.667	2.274	21031.8	OOR >	1.921	2.303	13034.3	5858.51	2.592	4.224	20522	OOR >	1.987	3.86	18097.5	OOR >	2.915	7.625
200	13737.8	6895.17	2.78	7.055	17776.3	OOR >	1.948	2.041	11050.3	4044.65	1.368	2.471	18839	OOR >	2.159	4.348	16875	OOR >	2.71	6.464
100	10173.8	3499.14	1.508	2.711	17100.8	OOR >	3.088	3.16	8434.3	2642.01	0.658	1.26	16994	OOR >	3.086	8.866	12949.5	5753.93	1.548	2.833
50	8839.8	2821.86	0.684	1.282	13184.3	6052.73	2.256	4.91	4559.3	1266.39	0.29	0.688	14264.5	7966.17	1.925	3.7	9840.5	3315.38	0.737	1.377
25	6657.8	1950.48	0.298	0.696	11031.3	4031.69	1.22	2.136	2709.8	730.88	0.136	0.388	10764.5	3855.53	0.976	1.772	6739.5	1979.55	0.363	0.77
12.5	3361.3	914.53	0.141	0.399	7928.3	2430.6	0.571	1.13	1313.3	349.39	0.06	0.179	8853.5	2828.13	0.417	0.859	3779	1034.89	0.161	0.409
6.25	1983.3	530.74	0.06	0.168	4367.3	1208.52	0.26	0.623	697.3	184.55	0.022	Range?	5297.5	1495.26	0.174	0.433	2051	549.24	0.067	0.203
3.13	825.8	218.82	0.025	Range?	2217.3	594.75	0.108	0.314	352.8	92.89	0.008	Range?	2735	737.92	0.062	0.189	1155	306.9	0.025	0.078
1.56	461.8	121.86	0.01	Range?	1258.8	334.75	0.032	Range?	181.8	47.52	0.004	Range?	1308	347.98	0.02	0.058	600.5	158.77	0.006	Range?
0.78	182.3	47.65	0.001	Range?	624.8	165.23	0.006	Range?	78.3	20.1	0.001	Range?	695.5	184.08	0.001	Range?	292.5	76.9	0.001	Range?
0.39	104.8	27.11		Range?	305.8	80.41	0.001	Range?	48.3	12.16		Range?	316	83.13		Range?	136	35.39		Range?
0.19	55.3	14.01		Range?	164.3	42.88		Range?	25.3	6.09		Range?	181.5	47.45		Range?	74.5	19.11		Range?
0.1	27.8	6.75		Range?	59.3	15.07		Range?	12.8	2.79		Range?	72.5	18.58		Range?	36.5	9.06		Range?
0.05	9.8	2		Range?	41.3	10.31		Range?	7.8	1.47		Range?	43	10.77		Range?	15.5	3.51		Range?
0.025	8	2.52		Range?	27.3	6.61		Range?	3	OOR <		Range?	19.5	4.57		Range?	6	1.01		Range?
0.0125	4	0.02		Range?	17.3	3.97		Range?	2.8	0.15		Range?	12	2.59		Range?	5	OOR <		Range?
0.00625	3.8	0.42		Range?	8.8	1.73		Range?	1.8	OOR <		Range?	2	OOR <		Range?	4.5	0.61		Range?
0.003125	1	OOR <		Range?	1	OOR <		Range?	1	OOR <		Range?	1	OOR <		Range?	1	OOR <		Range?
