# Supplementary material for: Bead-based immunoassay allows sub-picogram detection of histidine-rich protein 2 from Plasmodium falciparum and estimates reliability of malaria rapid diagnostic tests
Source: PLoS One. 2017 Feb 13;12(2):e0172139. doi: 10.1371/journal.pone.0172139 (PMC5305216; doi:10.1371/journal.pone.0172139)
Supplement: S4 Table — (XLSX) [file pone.0172139.s010.xlsx]

## Sheet: Sheet1
Rogier, et al, Bead Based Immunoassay Allows Sub-Picogram Detection of Histidine-Rich Protein 2 from Plasmodium falciparum and Estimates Reliability of Malaria Rapid Diagnostic Tests
S4 Table. Data from Bead Assay Testing Human Plasma Samples Non-infected or Infected with Plasmodium
Sample Type	Bead assay MFI-bg
Noninfected	0
Noninfected	0
Noninfected	0
Noninfected	0
Noninfected	0
Noninfected	3
Noninfected	2
Noninfected	21
Noninfected	0
Noninfected	0.5
Noninfected	0
Noninfected	0
Noninfected	0
Noninfected	3.5
Noninfected	0
Noninfected	0
Noninfected	0
Noninfected	0
Noninfected	0
Noninfected	0
Noninfected	0
Noninfected	0
Noninfected	0
Noninfected	0
Noninfected	0
Noninfected	0
Noninfected	12
Noninfected	0
Noninfected	0
Noninfected	0
Noninfected	0
Noninfected	0
Noninfected	0
Noninfected	0
Noninfected	0
Noninfected	0
Noninfected	0
Noninfected	0
Noninfected	19
Noninfected	20.3
Noninfected	0
Noninfected	2.3
Noninfected	0
Noninfected	0
Noninfected	0
Noninfected	0
Noninfected	0
Noninfected	0
Noninfected	0
Noninfected	0
Noninfected	4.8
Noninfected	0
Noninfected	0
Noninfected	0
Noninfected	0
Noninfected	0
Noninfected	0.8
Noninfected	0
Noninfected	0
Noninfected	0
Noninfected	0
Noninfected	0
Noninfected	0
Noninfected	0
Noninfected	0
Noninfected	0
Noninfected	73.3
Noninfected	0
Noninfected	0
Noninfected	0
Noninfected	0
Noninfected	-0.3
Noninfected	-0.3
Noninfected	3.3
Noninfected	0
Noninfected	11.3
Noninfected	0
Noninfected	0
Noninfected	18.3
Noninfected	9.3
Noninfected	4.3
Noninfected	0
Noninfected	0
Noninfected	0
Noninfected	0
P. falciparum	23312.5
P. falciparum	23329.5
P. falciparum	17096.5
P. falciparum	25824.3
P. falciparum	24065.5
P. falciparum	20727
P. falciparum	20720.5
P. falciparum	22687.5
P. falciparum	27221.3
P. falciparum	25853
P. falciparum	20891.5
P. falciparum	14557.5
P. falciparum	24158
P. falciparum	20757.3
P. falciparum	24734
P. falciparum	23287
P. falciparum	23928
P. falciparum	17990
P. falciparum	24178
P. falciparum	19154
P. falciparum	20879.5
P. falciparum	18112.5
P. falciparum	20972.5
P. falciparum	18910
P. falciparum	23667.5
P. falciparum	27276.5
P. falciparum	22918
P. falciparum	23735.8
P. falciparum	24275.3
P. falciparum	23548.5
P. falciparum	24144.3
P. falciparum	24730
P. falciparum	24946
P. falciparum	23366
P. falciparum	18095
P. falciparum	24046.8
P. falciparum	23866.5
P. falciparum	21344.8
P. falciparum	23631.3
P. falciparum	24386.3
P. falciparum	24419.5
P. falciparum	24670
P. falciparum	24221.5
P. falciparum	25634.5
P. falciparum	17278
P. falciparum	16384.3
P. falciparum	24872.5
P. falciparum	5988
P. falciparum	14036
P. falciparum	12394.5
P. falciparum	19440.5
P. falciparum	19707.3
P. falciparum	23340.8
P. falciparum	23432.5
P. falciparum	3155
P. falciparum	18584.8
P. falciparum	2777
P. falciparum	23831
P. falciparum	15785
P. falciparum	7297
P. falciparum	15192.5
P. falciparum	15584.3
P. falciparum	12273.3
P. falciparum	25267.8
P. falciparum	20195
P. falciparum	23716
P. falciparum	5552.3
P. falciparum	16156.8
P. falciparum	24054.8
P. falciparum	20386.3
P. falciparum	21236
P. falciparum	18888.8
P. falciparum	15931.5
P. falciparum	23219
P. falciparum	7091.5
P. falciparum	21955.5
P. falciparum	21599.5
P. falciparum	12169.5
P. falciparum	3510.5
P. falciparum	15109.3
P. falciparum	12542.5
P. falciparum	10610.5
P. falciparum	15455
P. falciparum	470.3
P. falciparum	23383
P. falciparum	8832.8
P. falciparum	18649.8
P. falciparum	11225
P. falciparum	9658.3
P. falciparum	12793
P. falciparum	17131.3
P. falciparum	2385.3
P. falciparum	3666.5
P. falciparum	19779.5
P. falciparum	20632.5
P. falciparum	7986
P. falciparum	17680.8
P. falciparum	22365
P. falciparum	895
P. falciparum	25208
P. falciparum	8116.5
P. falciparum	18550
P. falciparum	24565.5
P. falciparum	23791.5
P. falciparum	19585.5
P. falciparum	19516
P. falciparum	23657.5
P. falciparum	21149
P. falciparum	24334.5
P. falciparum	20266
P. falciparum	3479
P. falciparum	4800
P. falciparum	15791
P. falciparum	11923
P. falciparum	9680.5
P. falciparum	9752
P. falciparum	16940.5
P. falciparum	16521
P. falciparum	11436.5
P. falciparum	22408.5
P. falciparum	23300
P. falciparum	24559
P. falciparum	731.3
P. falciparum	24007.5
P. falciparum	15012.3
P. falciparum	21555
P. falciparum	18111
P. falciparum	21721.5
P. falciparum	7413.5
P. falciparum	16096
P. falciparum	9365
P. falciparum	2402.5
P. falciparum	19360.5
P. falciparum	24219.5
P. falciparum	14415
P. falciparum	18727
P. falciparum	3551
P. falciparum	18363
P. falciparum	24563.5
P. falciparum	23830.5
P. falciparum	974.5
P. falciparum	17461.5
P. falciparum	13073.5
P. falciparum	16217.5
P. falciparum	14397
P. falciparum	14833.5
P. falciparum	20166
P. falciparum	1402
P. falciparum	4894
P. falciparum	12122.5
P. falciparum	14092
P. falciparum	7516.5
P. falciparum	300
P. falciparum	18287.5
P. falciparum	17375
P. falciparum	12861.5
P. falciparum	10484
P. falciparum	3303
P. falciparum	17079
P. falciparum	21021.5
P. falciparum	23876
P. falciparum	20865.5
P. falciparum	18072.5
P. falciparum	18243
P. falciparum	16499.5
P. falciparum	9689
P. falciparum	19827
P. falciparum	19978.5
P. falciparum	19736
P. falciparum	18673
P. falciparum	23255
P. falciparum	22384.5
P. falciparum	19696.5
P. falciparum	6535.5
P. falciparum	8826
P. falciparum	21291
P. falciparum	17530
P. falciparum	21252.5
P. falciparum	23760.5
P. falciparum	14538
P. falciparum	25745.5
P. falciparum	16303.5
P. falciparum	25732.5
P. falciparum	20789
P. falciparum HRP2 neg	29.4
P. falciparum HRP2 neg	0
P. falciparum HRP2 neg	7.525
P. falciparum HRP2 neg	18.9
P. falciparum HRP2 neg	29
P. falciparum HRP2 neg	5
P. falciparum HRP2 neg	15
P. falciparum HRP2 neg	20
P. falciparum HRP2 neg	24
P. falciparum HRP2 neg	1
P. malariae	0
P. malariae	0
P. malariae	0
P. malariae	0
P. malariae	8.3
P. malariae	0
P. malariae	2.3
P. ovale	0
P. ovale	39.5
P. ovale	0
P. ovale	0
P. ovale	0
P. ovale	0
P. ovale	0
P. ovale	0
P. ovale	0
P. ovale	0
P. ovale	0
P. ovale	0
P. ovale	0
P. ovale	0
P. vivax	2.5
P. vivax	0
P. vivax	11
P. vivax	0
P. vivax	0
P. vivax	0
P. vivax	44.5
P. vivax	0
P. vivax	0
P. vivax	0
P. vivax	0.8
P. vivax	0
P. vivax	0
P. vivax	0.5
P. vivax	0
P. vivax	0
P. vivax	0
P. vivax	20
P. vivax	0
P. vivax	0
P. vivax	2
P. vivax	0
P. vivax	0
P. vivax	83.5
P. vivax	0.5
P. vivax	0
P. vivax	0
P. vivax	12
P. vivax	0
P. vivax	3
P. vivax	25.5
P. vivax	0
P. vivax	3
P. vivax	0
P. vivax	0
P. vivax	0
P. vivax	0
P. vivax	0
P. vivax	0
P. vivax	0
