# Supplementary material for: Bead-based immunoassay allows sub-picogram detection of histidine-rich protein 2 from Plasmodium falciparum and estimates reliability of malaria rapid diagnostic tests
Source: PLoS One. 2017 Feb 13;12(2):e0172139. doi: 10.1371/journal.pone.0172139 (PMC5305216; doi:10.1371/journal.pone.0172139)
Supplement: S5 Table — (XLSX) [file pone.0172139.s011.xlsx]

## Sheet: mozambique_database
Rogier, et al, Bead Based Immunoassay Allows Sub-Picogram Detection of Histidine-Rich Protein 2 from Plasmodium falciparum and Estimates Reliability of Malaria Rapid Diagnostic Tests
S5 Table. Data from Mozambique Cross-Sectional Surveys
Country	Age	RDT result	hrp2_MFI
Mozambique	30	0	-3
Mozambique	2.16667	0	19.5
Mozambique	28	0	10.6
Mozambique	7	0	12.6
Mozambique	5.16667	0	-2.5
Mozambique	2.5	0	111.5
Mozambique	29	0	5.8
Mozambique	19	0	-6
Mozambique	37	0	12624
Mozambique	26	1	873.6
Mozambique	0.5	0	7
Mozambique	5.91667	0	7.6
Mozambique	6	0	5.3
Mozambique	10	1	-6
Mozambique	18	0	1.3
Mozambique	60	0	36.3
Mozambique	42	1	494
Mozambique	13	1	781
Mozambique	8	1	539.6
Mozambique	4.33333	1	11271
Mozambique	54	0	76.6
Mozambique	14	1	2216
Mozambique	3.83333	0	16
Mozambique	29	1	3252
Mozambique	13	1	14087.6
Mozambique	7	1	12163
Mozambique	10	1	17186.6
Mozambique	38	1	326
Mozambique	18	0	11
Mozambique	32	1	3607.6
Mozambique	4.16667	1	15402.6
Mozambique	44	0	21.6
Mozambique	28	1	3273.6
Mozambique	10	1	6129
Mozambique	6	1	19184.6
Mozambique	4.5	1	25000
Mozambique	0.333333	0	3.6
Mozambique	25	0	17
Mozambique	37	0	1
Mozambique	7	1	23330
Mozambique	32	0	7
Mozambique	19	0	1388
Mozambique	18	0	10.3
Mozambique	48	1	795.6
Mozambique	28	1	20481.6
Mozambique	5.08333	0	3.8
Mozambique	3.5	1	21842
Mozambique	60	0	14.6
Mozambique	15	1	1441.5
Mozambique	62	0	-6
Mozambique	8	1	277.8
Mozambique	25	0	33
Mozambique	19	0	13.8
Mozambique	2.83333	1	11505.6
Mozambique	36	0	18
Mozambique	7	1	9303.6
Mozambique	5.41667	1	3925
Mozambique	3.91667	1	13691
Mozambique	0.416667	0	8
Mozambique	23	1	12902.8
Mozambique	28	0	17.8
Mozambique	25	0	9.6
Mozambique	8	1	3529.3
Mozambique	6	1	10820
Mozambique	4.66667	1	5204.8
Mozambique	2.5	1	9262
Mozambique	40	0	95.6
Mozambique	6	1	25000
Mozambique	7	1	13011.6
Mozambique	5.25	1	13573
Mozambique	3.33333	1	19073.6
Mozambique	1.5	0	1
Mozambique	64	0	5.6
Mozambique	45	0	-1
Mozambique	27	0	408
Mozambique	7	1	6552.6
Mozambique	1.16667	1	17516.6
Mozambique	25	1	5280.8
Mozambique	14	1	11745
Mozambique	7	1	13664
Mozambique	4.25	1	20582
Mozambique	2.08333	1	15593.8
Mozambique	67	0	15
Mozambique	42	0	8.6
Mozambique	3.66667	0	7.6
Mozambique	29	1	1
Mozambique	4.83333	0	14.6
Mozambique	1.5	0	6.6
Mozambique	19	0	14.6
Mozambique	4.41667	0	4.6
Mozambique	1.58333	0	-1
Mozambique	22	1	243
Mozambique	1.5	0	-11
Mozambique	27	1	5973.6
Mozambique	8	1	983.6
Mozambique	5.25	1	15896.6
Mozambique	3.16667	1	17457.6
Mozambique	26	0	18.6
Mozambique	2.08333	0	-1.6
Mozambique	49	0	12.6
Mozambique	68	0	29
Mozambique	42	0	18.6
Mozambique	10	1	637.6
Mozambique	7	1	516.6
Mozambique	5.08333	0	77.6
Mozambique	82	0	22.6
Mozambique	10	0	52
Mozambique	4.5	1	22582
Mozambique	27	0	18.6
Mozambique	4.58333	0	4
Mozambique	0.416667	0	9.8
Mozambique	50	0	58.8
Mozambique	13	1	11942
Mozambique	12	1	9291.6
Mozambique	8	0	-0.6
Mozambique	6	1	1529.5
Mozambique	70	0	4.6
Mozambique	71	0	3
Mozambique	69	0	11
Mozambique	64	0	0
Mozambique	25	0	90.6
Mozambique	2.5	1	25000
Mozambique	49	0	-11
Mozambique	42	0	10.8
Mozambique	18	0	3
Mozambique	17	1	14499.3
Mozambique	7	0	7.8
Mozambique	6	0	23.6
Mozambique	2.25	0	7.6
Mozambique	3.66667	1	25000
Mozambique	7	1	4929.8
Mozambique	20	1	9319.3
Mozambique	28	0	-11.5
Mozambique	18	0	-1.5
Mozambique	2.5	0	-1.5
Mozambique	77	0	-1.3
Mozambique	67	0	7.8
Mozambique	21	0	-0.5
Mozambique	10	1	6020.3
Mozambique	11	1	2420.3
Mozambique	8	1	1672.8
Mozambique	38	1	3812.3
Mozambique	8	1	11366.5
Mozambique	6	0	10.3
Mozambique	4.25	1	21759.3
Mozambique	24	1	171.5
Mozambique	49	0	-1.5
Mozambique	80	1	10334
Mozambique	8	1	17444
Mozambique	5.25	1	9542.3
Mozambique	1.66667	1	5212.8
Mozambique	86	0	409
Mozambique	80	0	16
Mozambique	22	0	-10
Mozambique	73	0	40
Mozambique	24	1	943
Mozambique	19	0	15
Mozambique	27	0	18.6
Mozambique	25	0	1.6
Mozambique	5.5	1	18366.6
Mozambique	3.25	1	3346
Mozambique	1.66667	1	2.6
Mozambique	40	0	27.6
Mozambique	22	1	1129.6
Mozambique	1.58333	1	20914.6
Mozambique	16	0	23.6
Mozambique	1.58333	1	19904.6
Mozambique	41	0	6.3
Mozambique	3.83333	1	659.6
Mozambique	9	1	5392.6
Mozambique	6	1	16598.6
Mozambique	11	0	337.6
Mozambique	0.916667	1	988.6
Mozambique	23	0	4.8
Mozambique	4.75	0	10.5
Mozambique	39	0	757
Mozambique	60	0	-5.5
Mozambique	53	0	6.6
Mozambique	63	0	8.6
Mozambique	57	0	30.6
Mozambique	24	0	14.6
Mozambique	0.0833333	0	6.6
Mozambique	63	0	2122.6
Mozambique	47	0	11.6
Mozambique	8	1	3260.6
Mozambique	5	1	9129.6
Mozambique	1	1	8429.6
Mozambique	60	0	32.6
Mozambique	14	1	1171.6
Mozambique	0.5	0	-3
Mozambique	10	1	412.6
Mozambique	73	0	77.6
Mozambique	62	0	18
Mozambique	37	0	14
Mozambique	17	1	356.6
Mozambique	10	1	2251.6
Mozambique	6	1	201
Mozambique	3.66667	0	9
Mozambique	11	1	3991
Mozambique	9	0	590.6
Mozambique	4.25	1	14180.6
Mozambique	2.25	1	12783.6
Mozambique	43	0	45
Mozambique	45	0	6.6
Mozambique	14	0	2.6
Mozambique	10	0	2.6
Mozambique	3.16667	1	19925
Mozambique	1.5	0	24
Mozambique	25	0	19.3
Mozambique	40	1	35.8
Mozambique	20	0	12.8
Mozambique	30	0	1
Mozambique	12	0	-3.6
Mozambique	9	0	7
Mozambique	3	0	-6.5
Mozambique	0.75	1	7249.8
Mozambique	39	0	9
Mozambique	22	0	-9
Mozambique	13	0	-5.6
Mozambique	6	0	-5.6
Mozambique	2.58333	1	25000
Mozambique	9	0	-1.6
Mozambique	8.83333	0	565
Mozambique	1	0	2
Mozambique	36	0	67
Mozambique	17	0	-5.5
Mozambique	1.5	0	0.6
Mozambique	45	0	3
Mozambique	18	0	26
Mozambique	5	0	17.3
Mozambique	2.33333	0	-6
Mozambique	37	0	2.6
Mozambique	41	0	21
Mozambique	38	0	7
Mozambique	25	0	23
Mozambique	2.41667	1	777.6
Mozambique	20	1	25
Mozambique	55	0	5
Mozambique	14	1	841.6
Mozambique	53	0	14
Mozambique	3.83333	0	0
Mozambique	1.33333	0	4.6
Mozambique	28	0	0.6
Mozambique	28	0	78
Mozambique	5	1	25000
Mozambique	35	0	5.6
Mozambique	8	1	9805
Mozambique	4	0	7
Mozambique	1	0	4
Mozambique	13	0	18.6
Mozambique	27	1	857.6
Mozambique	21	1	2256.6
Mozambique	1	1	21244.6
Mozambique	49	0	0.6
Mozambique	45	1	9564.6
Mozambique	13	1	1289.3
Mozambique	9	1	4876.3
Mozambique	62	0	3.6
Mozambique	12	1	4955.6
Mozambique	60	0	29.5
Mozambique	58	1	638.8
Mozambique	10	0	20.5
Mozambique	62	0	10.3
Mozambique	5	1	13903.8
Mozambique	49	0	9
Mozambique	36	0	12.3
Mozambique	71	1	49.3
Mozambique	25	1	10776.6
Mozambique	20	0	21.6
Mozambique	31	0	6
Mozambique	32	0	22
Mozambique	6	1	17421
Mozambique	5.75	1	14963
Mozambique	57	1	158
Mozambique	35	0	0.6
Mozambique	20	0	12.6
Mozambique	15	0	55
Mozambique	2.91667	0	127
Mozambique	21	0	7.6
Mozambique	6	1	8661.6
Mozambique	2.25	0	2.6
Mozambique	50	0	0.6
Mozambique	58	0	1
Mozambique	74	0	11.6
Mozambique	40	1	317.6
Mozambique	3.08333	0	5.6
Mozambique	18	0	-5.5
Mozambique	9	1	6927.6
Mozambique	24	0	7.6
Mozambique	5	1	3175.6
Mozambique	1.33333	1	5047.6
Mozambique	30	0	3
Mozambique	33	1	1884.6
Mozambique	18	0	5
Mozambique	15	0	2
Mozambique	32	0	7.6
Mozambique	2.58333	1	13233
Mozambique	2	1	747
Mozambique	35	0	46.8
Mozambique	19	1	205.6
Mozambique	58	0	7
Mozambique	3.08333	0	3.6
Mozambique	35	1	227
Mozambique	2.41667	1	25000
Mozambique	1.58333	1	129
Mozambique	75	0	23.6
Mozambique	20	0	19
Mozambique	2.58333	1	14795
Mozambique	20	1	1541.6
Mozambique	29	0	136
Mozambique	2.25	1	18501
Mozambique	20	0	3
Mozambique	27	1	172.5
Mozambique	25	1	5440.3
Mozambique	7	0	23
Mozambique	5.08333	0	-8
Mozambique	1.25	0	31
Mozambique	56	0	1.6
Mozambique	28	0	2.8
Mozambique	9	0	8.3
Mozambique	12	0	228
Mozambique	6.25	1	762.6
Mozambique	4.33333	0	10.3
Mozambique	17	1	7198
Mozambique	65	0	-7.5
Mozambique	17	1	2431
Mozambique	14	1	254.6
Mozambique	6.16667	0	-13
Mozambique	34	0	4
Mozambique	1.08333	1	17733
Mozambique	33	0	16
Mozambique	25	0	4.5
Mozambique	19	0	-11.5
Mozambique	9	0	42.3
Mozambique	5.58333	0	11
Mozambique	7.08333	1	579
Mozambique	37	0	138
Mozambique	46	0	26
Mozambique	58	0	45.6
Mozambique	57	1	1006.6
Mozambique	54	1	12964.6
Mozambique	53	0	6
Mozambique	7.5	1	19300.6
Mozambique	27	1	384.6
Mozambique	35	0	8
Mozambique	63	0	-14
Mozambique	16	0	144.6
Mozambique	3.58333	1	18568
Mozambique	5.58333	1	1193.6
Mozambique	4.33333	1	4278
Mozambique	28	1	1337
Mozambique	83	0	22.6
Mozambique	73	0	14.6
Mozambique	32	0	324.6
Mozambique	53	0	0.6
Mozambique	53	0	6
Mozambique	27	0	8.6
Mozambique	23	0	1
Mozambique	28	0	23
Mozambique	8.66667	1	23236
Mozambique	3.58333	1	25000
Mozambique	1.33333	1	167
Mozambique	67	0	6.6
Mozambique	42	0	7.6
Mozambique	11	0	21
Mozambique	5.08333	0	26.6
Mozambique	7.91667	0	2
Mozambique	10	1	462.6
Mozambique	6.58333	1	24326.6
Mozambique	3.33333	1	25740
Mozambique	0.75	0	-6
Mozambique	5.41667	0	-1.8
Mozambique	43	0	1.6
Mozambique	45	1	568.6
Mozambique	41	1	3116.8
Mozambique	11	1	17841
Mozambique	2.83333	1	15894.8
Mozambique	0.666667	1	15894.8
Mozambique	27	1	748.5
Mozambique	10	0	89.5
Mozambique	6.25	1	17654
Mozambique	2.5	0	22.3
Mozambique	50	0	12.3
Mozambique	38	0	1.8
Mozambique	8.08333	1	2206.8
Mozambique	5.25	0	15.8
Mozambique	45	0	13.6
Mozambique	46	0	8.8
Mozambique	60	0	-4
Mozambique	70	0	-10.5
Mozambique	0.666667	1	592
Mozambique	21	0	150
Mozambique	0.666667	0	5.6
Mozambique	10	1	13226.6
Mozambique	36	1	282.6
Mozambique	6	1	8387.6
Mozambique	0.666667	1	22127.6
Mozambique	19	0	52
Mozambique	50	1	14305
Mozambique	13	0	827.6
Mozambique	11	1	11833
Mozambique	16	1	3470.6
Mozambique	2.66667	1	3168.6
Mozambique	29	0	20.6
Mozambique	14	0	21.6
Mozambique	10	1	91.6
Mozambique	30	0	31.5
Mozambique	7	1	404.6
Mozambique	4.5	0	9.6
Mozambique	2.58333	0	11.6
Mozambique	15	1	4510.6
Mozambique	33	0	14.8
Mozambique	29	0	-5.5
Mozambique	5	1	22028.5
Mozambique	2.58333	0	1849
Mozambique	11	0	71
Mozambique	21	0	7.6
Mozambique	23	0	29.6
Mozambique	54	0	16.6
Mozambique	50	0	17.6
Mozambique	2.25	0	4.6
Mozambique	21	0	10.6
Mozambique	8	1	13177.6
Mozambique	6	1	695
Mozambique	18	1	1771
Mozambique	14	1	491
Mozambique	1.5	1	4132
Mozambique	21	0	10.6
Mozambique	7	1	21846.6
Mozambique	42	0	3.6
Mozambique	9	0	19.6
Mozambique	11	1	2697
Mozambique	18	0	7
Mozambique	2.08333	1	18425.6
Mozambique	22	1	2763.6
Mozambique	0.833333	1	18659
Mozambique	3.5	1	21290.6
Mozambique	8	1	9348
Mozambique	6	1	25101.6
Mozambique	26	1	14.6
Mozambique	1.08333	0	395
Mozambique	5	1	214.6
Mozambique	30	0	0.6
Mozambique	27	0	15.6
Mozambique	2.5	0	6.6
Mozambique	19	0	7.6
Mozambique	1.25	0	0.6
Mozambique	3.75	1	17834.6
Mozambique	33	1	17.6
Mozambique	31	1	96.6
Mozambique	2.5	0	4.6
Mozambique	5	1	20875.6
Mozambique	8	1	20979.6
Mozambique	23	1	8.6
Mozambique	62	1	702.6
Mozambique	56	1	100.6
Mozambique	5	0	-3.6
Mozambique	22	0	201.6
Mozambique	18	0	14.6
Mozambique	3.66667	1	2700.6
Mozambique	0.0833333	0	-1.6
Mozambique	8	1	3228
Mozambique	60	0	48.6
Mozambique	3.5	0	3.6
Mozambique	9	0	64.6
Mozambique	45	0	39.6
Mozambique	0.833333	1	25000
Mozambique	4.25	1	25000
Mozambique	13	0	-2
Mozambique	10	1	4521.6
Mozambique	17	1	25003.6
Mozambique	2.33333	0	-1
Mozambique	5	1	17546.6
Mozambique	8	1	18012
Mozambique	20	0	20.6
Mozambique	2.25	0	9
Mozambique	44	0	17.6
Mozambique	30	0	46.6
Mozambique	11	1	866
Mozambique	6	1	4879
Mozambique	3.66667	1	663
Mozambique	1.16667	0	1.6
Mozambique	45	0	925
Mozambique	28	0	13.6
Mozambique	8	1	315.6
Mozambique	6	1	18220.6
Mozambique	2.5	1	25000
Mozambique	25	1	3585
Mozambique	22	1	1655
Mozambique	1.16667	1	12179
Mozambique	31	0	105.8
Mozambique	2.33333	1	16439.5
Mozambique	68	0	-8.5
Mozambique	53	0	4.8
Mozambique	9	1	960.5
Mozambique	6	0	-6
Mozambique	18	1	16818.3
Mozambique	22	1	732.3
Mozambique	2.25	1	17478.5
Mozambique	27	0	-4
Mozambique	28	0	40.8
Mozambique	10	1	2344.3
Mozambique	5	1	4702.8
Mozambique	3.25	0	19.8
Mozambique	2.25	0	23204
Mozambique	70	0	-6
Mozambique	11	1	855.8
Mozambique	59	0	-3
Mozambique	45	0	27
Mozambique	12	1	116
Mozambique	8	1	14195
Mozambique	5	1	21632
Mozambique	25	1	25000
Mozambique	5	1	25000
Mozambique	1.25	1	25000
Mozambique	23	1	54.6
Mozambique	19	0	33.6
Mozambique	1.75	0	2.6
Mozambique	5	1	24917
Mozambique	49	0	13.6
Mozambique	42	0	29
Mozambique	6	1	-3.6
Mozambique	15	0	32
Mozambique	20	1	708.6
Mozambique	45	1	25000
Mozambique	53	0	11.6
Mozambique	25	0	7.8
Mozambique	41	0	-6.5
Mozambique	45	0	26.5
Mozambique	21	1	19377.5
Mozambique	19	1	158.5
Mozambique	0.75	1	13009
Mozambique	32	1	1985.5
Mozambique	29	1	320.3
Mozambique	3.33333	1	18390
Mozambique	28	1	3930
Mozambique	4.16667	1	10595.5
Mozambique	0.666667	1	23083
Mozambique	27	1	77.3
Mozambique	18	1	3736.3
Mozambique	7	1	7157.8
Mozambique	6	1	5897.5
Mozambique	2.41667	1	3843
Mozambique	1.16667	1	1247.5
Mozambique	41	0	69
Mozambique	11	1	849
Mozambique	10	1	12739.5
Mozambique	31	1	307
Mozambique	22	1	215
Mozambique	7	1	3122
Mozambique	2.41667	1	25337
Mozambique	12	1	23167.6
Mozambique	48	0	143
Mozambique	6	1	14113
Mozambique	60	0	1
Mozambique	54	0	11
Mozambique	19	1	2582
Mozambique	7	1	5626
Mozambique	24	1	988
Mozambique	11	1	1815
Mozambique	9	1	3768
Mozambique	1.75	0	-5
Mozambique	22	1	1036
Mozambique	31	1	707
Mozambique	35	0	4
Mozambique	10	1	20000
Mozambique	3.08333	1	19529
Mozambique	0.583333	0	5
Mozambique	29	1	711
Mozambique	14	1	22725
Mozambique	23	0	7
Mozambique	20	1	144
Mozambique	17	0	1
Mozambique	15	1	997
Mozambique	7	0	1
Mozambique	32	0	44
Mozambique	19	0	0
Mozambique	43	0	15118
Mozambique	26	1	29
Mozambique	8	1	11289
Mozambique	0.416667	1	24317
Mozambique	2.66667	1	14616
Mozambique	22	0	49.6
Mozambique	25	1	60
Mozambique	4.5	1	450.6
Mozambique	3.33333	1	15939.6
Mozambique	2.08333	0	7.6
Mozambique	16	1	1470.6
Mozambique	8	1	117
Mozambique	20	1	586.6
Mozambique	2.5	1	25000
Mozambique	37	1	3825.6
Mozambique	28	1	497
Mozambique	0.583333	0	83.6
Mozambique	5	1	25000
Mozambique	1.08333	0	29.6
Mozambique	35	1	207.6
Mozambique	38	0	6
Mozambique	7	1	6777.6
Mozambique	4.25	1	5553.6
Mozambique	2.66667	1	12976.6
Mozambique	1.58333	1	25000
Mozambique	45	1	732
Mozambique	5	1	6657
Mozambique	26	1	12670.6
Mozambique	14	1	23254.6
Mozambique	18	1	20589
Mozambique	38	0	11
Mozambique	56	0	86
Mozambique	10	1	7410
Mozambique	8	1	258
Mozambique	52	1	444.6
Mozambique	15	0	22.6
Mozambique	13	1	106
Mozambique	21	1	539.6
Mozambique	19	0	23.6
Mozambique	2.41667	1	11399.6
Mozambique	1.25	0	2
Mozambique	18	1	9026.6
Mozambique	11	0	-1.6
Mozambique	18	1	93.6
Mozambique	1.75	0	7
Mozambique	43	1	398
Mozambique	33	1	1289.6
Mozambique	12	1	150
Mozambique	9	1	3379.6
Mozambique	0.75	0	-5
Mozambique	30	1	499.6
Mozambique	28	1	81
Mozambique	7	1	11100
Mozambique	5	1	10161
Mozambique	3	1	22250.6
Mozambique	1.58333	0	3
Mozambique	19	1	10172.6
Mozambique	18	0	3
Mozambique	50	1	1916
Mozambique	4.5	1	21875
Mozambique	9	1	11986.6
Mozambique	6	1	17502.6
Mozambique	51	0	46.6
Mozambique	6	1	4075
Mozambique	34	1	88
Mozambique	89	0	28
Mozambique	76	1	2085.6
Mozambique	20	NA	89.6
Mozambique	3.5	1	13897
Mozambique	48	0	12
Mozambique	43	1	314
Mozambique	5	1	11311
Mozambique	13	0	9
Mozambique	19	1	158
Mozambique	2.5	1	23782
Mozambique	4.16667	1	15346
Mozambique	7	1	2286
Mozambique	12	1	19627
Mozambique	13	1	3683
Mozambique	22	0	9
Mozambique	20	0	38.6
Mozambique	5	1	3598.6
Mozambique	25	1	341.6
Mozambique	25	0	6.6
Mozambique	22	0	1
Mozambique	13	1	1695
Mozambique	3.5	0	174
Mozambique	68	0	7.6
Mozambique	25	0	7
Mozambique	18	0	19.6
Mozambique	18	1	5006
Mozambique	27	1	277
Mozambique	40	0	7
Mozambique	22	1	6.6
Mozambique	4.16667	1	16688
Mozambique	0.5	0	-3.6
Mozambique	35	0	80
Mozambique	28	0	11.6
Mozambique	0.833333	0	5.6
Mozambique	40	0	12
Mozambique	39	0	10
Mozambique	13	0	8
Mozambique	13	0	13239
Mozambique	5	1	15994
Mozambique	2.25	1	15347
Mozambique	33	1	11
Mozambique	40	0	157
Mozambique	3	1	19495
Mozambique	23	1	569
Mozambique	20	0	175
Mozambique	3.16667	1	1548
Mozambique	0.75	1	7673
Mozambique	43	0	108
Mozambique	1.66667	1	24379
Mozambique	60	0	82.6
Mozambique	19	0	11
Mozambique	26	0	5.6
Mozambique	23	0	22
Mozambique	7	0	20.6
Mozambique	1.58333	1	17712
Mozambique	38	1	737
Mozambique	30	0	84.6
Mozambique	19	1	1152.6
Mozambique	7	1	20219.6
Mozambique	4.58333	1	25000
Mozambique	49	1	11016.6
Mozambique	47	0	9.6
Mozambique	14	1	4541.6
Mozambique	10	1	17762.6
Mozambique	6	1	15252.6
Mozambique	39	1	539.6
Mozambique	4.08333	1	25000
Mozambique	0.916667	1	20468.6
Mozambique	63	1	1.6
Mozambique	59	1	117.6
Mozambique	31	0	1713.6
Mozambique	14	1	8
Mozambique	15	0	39
Mozambique	43	1	184
Mozambique	19	1	2284
Mozambique	29	1	2397
Mozambique	6	1	12247
Mozambique	3.58333	1	42
Mozambique	53	0	8
Mozambique	51	1	6645
Mozambique	20	1	1234.5
Mozambique	10	1	8060
Mozambique	6	1	69.6
Mozambique	1.08333	1	796.6
Mozambique	51	1	321
Mozambique	49	1	402
Mozambique	6	1	23662
Mozambique	37	1	35
Mozambique	41	1	1661
Mozambique	65	0	5.6
Mozambique	18	1	243
Mozambique	2.5	1	21027
Mozambique	25	0	31.6
Mozambique	0.5	0	1.6
Mozambique	18	0	40.6
Mozambique	14	0	2.6
Mozambique	9	1	4334.6
Mozambique	6	0	24.6
Mozambique	2.91667	1	55
Mozambique	14	1	18447.6
Mozambique	18	1	165.6
Mozambique	42	0	7
Mozambique	20	1	1419
Mozambique	2.75	1	5199
Mozambique	35	1	132.6
Mozambique	17	1	12583.6
Mozambique	13	1	767.6
Mozambique	41	0	7.6
Mozambique	47	1	14263.6
Mozambique	36	1	78.6
Mozambique	16	1	1150.6
Mozambique	6	1	22599.6
Mozambique	30	1	311.6
Mozambique	18	1	355.6
Mozambique	23	1	164.6
Mozambique	25	1	644
Mozambique	48	0	14.6
Mozambique	50	0	-3.6
Mozambique	63	1	399.6
Mozambique	30	1	248.6
Mozambique	25	1	33
Mozambique	10	1	25245.6
Mozambique	43	0	2
Mozambique	39	0	25
Mozambique	11	0	10
Mozambique	8	0	44
Mozambique	5	0	4
Mozambique	2.66667	0	14
Mozambique	4.5	0	-1
Mozambique	50	1	293.6
Mozambique	30	1	753
Mozambique	3.5	1	6374
Mozambique	10	1	1550
Mozambique	23	0	7.6
Mozambique	12	1	3036.6
Mozambique	61	1	12
Mozambique	40	0	5421
Mozambique	8	1	15736
Mozambique	29	1	2851
Mozambique	24	0	6.6
Mozambique	6	1	23233
Mozambique	22	1	19415
Mozambique	30	0	4
Mozambique	18	1	4629
Mozambique	0.666667	1	25001
Mozambique	33	1	1644
Mozambique	12	1	4646
Mozambique	3.08333	1	336.6
Mozambique	7	1	13393.6
Mozambique	13	1	757
Mozambique	19	0	33.6
Mozambique	50	1	7345.6
Mozambique	31	1	16
Mozambique	8	1	8918
Mozambique	1.5	1	22309
Mozambique	7	1	2769
Mozambique	20	0	1418.6
Mozambique	6	1	9350
Mozambique	0.583333	1	23048.6
Mozambique	3.83333	1	15158.6
Mozambique	51	1	1002
Mozambique	35	0	-0.6
Mozambique	54	1	117
Mozambique	43	1	247.6
Mozambique	6	1	11477
Mozambique	22	0	-3
Mozambique	1.75	1	63.6
Mozambique	5	1	11755
Mozambique	10	1	1990
Mozambique	29	0	7
Mozambique	5	1	15182.6
Mozambique	1.66667	1	25000
Mozambique	38	0	2
Mozambique	22	0	9.6
Mozambique	2.33333	0	-1.6
Mozambique	6	1	10969.6
Mozambique	7	1	3283.6
Mozambique	30	0	5.6
Mozambique	18	0	50.6
Mozambique	25	1	1358.6
Mozambique	10	1	3472.6
Mozambique	5	1	25649.6
Mozambique	3.5	1	14557.6
Mozambique	0.583333	1	25000
Mozambique	19	1	22.6
Mozambique	16	1	1556.6
Mozambique	36	1	4226.6
Mozambique	1.5	1	25981.6
Mozambique	35	1	337.6
Mozambique	35	0	13.6
Mozambique	1.5	1	21074.6
Mozambique	60	0	25.6
Mozambique	50	0	49
Mozambique	22	1	7639.6
Mozambique	27	0	37
Mozambique	20	1	1351
Mozambique	60	0	40.8
Mozambique	10	1	10408.6
Mozambique	44	0	12
Mozambique	28	0	152
Mozambique	6	1	3064
Mozambique	30	1	12097
Mozambique	13	1	19977.6
Mozambique	4	1	11850
Mozambique	60	0	11
Mozambique	7	1	13020
Mozambique	6	1	11075
Mozambique	35	0	4.6
Mozambique	7	0	5
Mozambique	16	0	3
Mozambique	10	0	45.6
Mozambique	18	1	220.6
Mozambique	10	1	17107
Mozambique	9	1	25245.6
Mozambique	5	0	5.6
Mozambique	68	0	9
Mozambique	30	1	410.3
Mozambique	10	1	14272
Mozambique	6	1	11390.6
Mozambique	12	1	4806
Mozambique	1.91667	1	16296.8
Mozambique	20	1	8
Mozambique	3.91667	0	722
Mozambique	0.666667	0	41.6
Mozambique	70	0	2.6
Mozambique	52	0	40
Mozambique	14	1	4992
Mozambique	4.83333	1	3073.5
Mozambique	10	1	2492
Mozambique	30	0	212
Mozambique	7	1	14
Mozambique	5.83333	1	99
Mozambique	39	0	32
Mozambique	29	1	50
Mozambique	8	1	20968
Mozambique	6	1	25000
Mozambique	4.83333	1	17353.6
Mozambique	1.91667	1	25000
Mozambique	48	0	153
Mozambique	35	1	6622
Mozambique	2.83333	1	23897
Mozambique	50	1	191
Mozambique	70	0	3.6
Mozambique	23	0	6.6
Mozambique	14	0	7
Mozambique	8	0	29.6
Mozambique	1	0	9
Mozambique	18	0	25000
Mozambique	0.833333	1	44
Mozambique	25	1	373
Mozambique	35	1	6759
Mozambique	10	1	4298
Mozambique	1.91667	1	7130
Mozambique	2.41667	1	8808
Mozambique	70	0	-1
Mozambique	50	0	19
Mozambique	43	0	18.6
Mozambique	35	0	6.6
Mozambique	8	0	13.6
Mozambique	4.83333	1	6275.6
Mozambique	19	1	1694.6
Mozambique	4.5	1	16555.6
Mozambique	2.33333	1	19073.6
Mozambique	13	1	16699.6
Mozambique	70	0	23
Mozambique	52	0	19
Mozambique	13	1	7310
Mozambique	23	1	604.6
Mozambique	9	1	3060.6
Mozambique	6	1	4678.6
Mozambique	4.16667	1	20722.6
Mozambique	38	0	-0.6
Mozambique	22	1	234
Mozambique	10	1	390.6
Mozambique	11	1	15578
Mozambique	6	1	11983.6
Mozambique	4	1	25000
Mozambique	2.25	1	6736.6
Mozambique	42	1	6853
Mozambique	32	1	390
Mozambique	7	1	9006
Mozambique	5	1	21833.6
Mozambique	68	0	3.6
Mozambique	38	0	0.6
Mozambique	20	1	17862
Mozambique	22	0	13.6
Mozambique	6	1	121
Mozambique	50	0	18
Mozambique	8	1	4550.6
Mozambique	32	0	15.6
Mozambique	27	0	3.6
Mozambique	20	1	503
Mozambique	53	0	23
Mozambique	21	0	54
Mozambique	22	1	204.6
Mozambique	65	1	99.6
Mozambique	52	0	18.6
Mozambique	23	0	8.5
Mozambique	35	1	2593.3
Mozambique	13	1	973.5
Mozambique	11	1	17818.3
Mozambique	32	1	18394.3
Mozambique	6	1	1581.5
Mozambique	3.16667	1	2585.3
Mozambique	1.58333	1	17574.3
Mozambique	56	0	-7
Mozambique	28	1	2292.8
Mozambique	26	1	12971
Mozambique	4.66667	1	21624.3
Mozambique	2.66667	1	18314
Mozambique	1.08333	1	19901.5
Mozambique	20	1	624
Mozambique	19	0	16
Mozambique	2.33333	1	1870
Mozambique	21	0	14323
Mozambique	7	1	15222
Mozambique	0.75	1	21715
Mozambique	29	0	8.6
Mozambique	4	0	2447
Mozambique	35	0	50.6
Mozambique	28	1	25000
Mozambique	7	1	12987.6
Mozambique	0.916667	1	20765
Mozambique	30	1	9091
Mozambique	18	0	81.6
Mozambique	1.5	1	21139
Mozambique	42	0	9
Mozambique	28	1	285.5
Mozambique	5	1	20221
Mozambique	2.25	1	20211.6
Mozambique	41	0	10
Mozambique	38	0	9.6
Mozambique	18	1	288
Mozambique	16	0	6.8
Mozambique	12	1	323
Mozambique	8	1	273.6
Mozambique	15	1	899.8
Mozambique	3.83333	1	154.6
Mozambique	19	0	-2
Mozambique	5	0	-3.6
Mozambique	7	1	17205.6
Mozambique	4.5	1	10615
Mozambique	2.08333	1	12327
Mozambique	34	1	885
Mozambique	5	1	2535
Mozambique	2.16667	1	6210
Mozambique	19	0	0
Mozambique	1.25	1	39
Mozambique	30	0	30
Mozambique	25	1	1331
Mozambique	17	1	411
Mozambique	11	1	226
Mozambique	10	1	84
Mozambique	3.5	0	10
Mozambique	19	1	15015
Mozambique	18	1	7935
Mozambique	21	1	12891
Mozambique	18	0	31
Mozambique	3.08333	1	181
Mozambique	53	0	73
Mozambique	62	0	188
Mozambique	39	0	3767
Mozambique	61	1	1058
Mozambique	3.33333	1	32.6
Mozambique	23	0	37
Mozambique	3.5	1	168
Mozambique	37	1	45
Mozambique	11	1	5930
Mozambique	26	0	25
Mozambique	5	1	10448
Mozambique	21	1	2552.6
Mozambique	21	1	680
Mozambique	6	1	4232.6
Mozambique	4.25	0	8.6
Mozambique	40	1	224.5
Mozambique	35	0	219
Mozambique	4.16667	0	10.6
Mozambique	19	1	12542
Mozambique	5	1	11929.5
Mozambique	55	0	7.6
Mozambique	59	0	39
Mozambique	40	0	53
Mozambique	33	1	2780
Mozambique	6	1	16153
Mozambique	2.16667	1	1945.6
Mozambique	4.16667	1	5825.6
Mozambique	32	1	2860
Mozambique	37	1	10784
Mozambique	3.16667	1	2246
Mozambique	36	0	13
Mozambique	52	1	3757.6
Mozambique	41	1	52.6
Mozambique	39	0	212
Mozambique	31	1	212
Mozambique	23	1	149.6
Mozambique	2.5	0	599.6
Mozambique	34	1	4693.6
Mozambique	12	1	14778
Mozambique	10	1	17575.6
Mozambique	6	1	20869
Mozambique	4.41667	0	2.6
Mozambique	12	1	1845
Mozambique	17	1	1912.6
Mozambique	54	0	3
Mozambique	56	0	9.6
Mozambique	24	0	12
Mozambique	26	1	331
Mozambique	22	1	1214.6
Mozambique	2.33333	1	494
Mozambique	16	1	1500.6
Mozambique	37	0	293.6
Mozambique	1.16667	1	25000
Mozambique	24	1	408.6
Mozambique	20	1	375.6
Mozambique	32	0	18.6
Mozambique	2.5	1	25000
Mozambique	29	0	15.6
Mozambique	9	0	47.6
Mozambique	0.666667	0	0.6
Mozambique	22	1	4024.6
Mozambique	0.166667	0	0
Mozambique	51	1	1143
Mozambique	9	1	22140
Mozambique	23	0	18.6
Mozambique	18	0	23.6
Mozambique	1.5	0	2.6
Mozambique	28	0	12
Mozambique	25	0	8.6
Mozambique	3.75	0	11.6
Mozambique	1.16667	1	17235.6
Mozambique	34	0	10.6
Mozambique	5.25	1	13028.6
Mozambique	45	0	-3.6
Mozambique	37	0	29.6
Mozambique	2.5	1	24737.6
Mozambique	25	1	14137.6
Mozambique	1.58333	0	-1
Mozambique	22	0	36
Mozambique	37	1	292
Mozambique	22	1	714
Mozambique	11	1	13847
Mozambique	3.58333	1	3757.6
Mozambique	32	0	12
Mozambique	5	1	6407.6
Mozambique	2.66667	1	16924
Mozambique	57	0	14
Mozambique	43	1	2006
Mozambique	22	1	9197
Mozambique	5	1	4515
Mozambique	2.25	1	17321
Mozambique	23	0	32.6
Mozambique	18	1	2337
Mozambique	18	0	-2
Mozambique	57	0	6.6
Mozambique	38	0	24
Mozambique	11	0	1064.6
Mozambique	8	1	269.6
Mozambique	5.16667	1	13423.6
Mozambique	3.33333	1	16145.6
Mozambique	1.25	1	23670
Mozambique	22	0	11
Mozambique	0.0833333	0	-2
Mozambique	21	1	223.6
Mozambique	2.33333	1	20490.6
Mozambique	0.25	0	0.6
Mozambique	35	0	6.6
Mozambique	28	0	16.6
Mozambique	3.75	1	21539
Mozambique	38	0	1.6
Mozambique	5.08333	1	8469
Mozambique	0.0833333	0	6
Mozambique	44	0	10.6
Mozambique	32	1	1046
Mozambique	15	1	477.6
Mozambique	12	1	1004.6
Mozambique	9	1	15161.6
Mozambique	7	0	16333
Mozambique	5.91667	0	48
Mozambique	37	0	1
Mozambique	6	1	10415
Mozambique	5	1	21614
Mozambique	1	0	0
Mozambique	49	0	-7.3
Mozambique	69	0	12.6
Mozambique	38	0	3
Mozambique	74	0	4
Mozambique	28	1	3580.8
Mozambique	4	1	7325.3
Mozambique	3	1	12749.3
Mozambique	1	0	-1.3
Mozambique	22	0	3341
Mozambique	1.16667	1	14868
Mozambique	11	1	4711.6
Mozambique	36	0	15459
Mozambique	39	0	35.6
Mozambique	46	0	-4
Mozambique	23	1	510
Mozambique	3	1	25000
Mozambique	11	1	2399
Mozambique	55	0	51
Mozambique	37	0	3
Mozambique	4	1	849
Mozambique	4	1	10595
Mozambique	36	0	20
Mozambique	12	1	17125
Mozambique	10	1	3477
Mozambique	7	1	138
Mozambique	3	0	11
Mozambique	1.5	0	-2
Mozambique	36	0	10
Mozambique	7	0	-3
Mozambique	4	0	5
Mozambique	5	0	-2
Mozambique	1.25	0	1
Mozambique	49	0	11
Mozambique	18	0	60
Mozambique	49	0	15
Mozambique	41	0	10
Mozambique	7	1	12489
Mozambique	4	1	2026.5
Mozambique	3	1	19250.5
Mozambique	34	0	2
Mozambique	3	1	9293.6
Mozambique	61	1	183
Mozambique	16	1	10001
Mozambique	33	1	1283
Mozambique	30	0	146
Mozambique	7	1	20427
Mozambique	11	0	14
Mozambique	2	1	14324
Mozambique	5	1	153
Mozambique	0.416667	1	18021
Mozambique	28	0	58
Mozambique	29	0	15
Mozambique	11	1	911
Mozambique	6	0	47
Mozambique	4	1	21295
Mozambique	3	1	21045
Mozambique	1.5	0	58
Mozambique	30	0	-5.3
Mozambique	24	0	-1.8
Mozambique	37	0	110.3
Mozambique	3.66667	0	-3.8
Mozambique	25	1	148.3
Mozambique	20	0	-4.3
Mozambique	3	1	14281.3
Mozambique	52	0	-6.3
Mozambique	46	0	-5.5
Mozambique	13	0	-4
Mozambique	20	0	10
Mozambique	16	1	92
Mozambique	3	1	6224
Mozambique	0.583333	1	4656
Mozambique	43	0	6.6
Mozambique	11	1	25000
Mozambique	8	0	12.6
Mozambique	6	0	2.6
Mozambique	28	0	-6
Mozambique	23	0	23626
Mozambique	1.66667	1	3383
Mozambique	46	0	-3.3
Mozambique	42	0	-7.3
Mozambique	20	1	979
Mozambique	24	0	28.6
Mozambique	1	0	18.6
Mozambique	47	1	34
Mozambique	6	1	24669
Mozambique	4	1	6937
Mozambique	36	0	24699.6
Mozambique	9	0	39.6
Mozambique	5	0	277.6
Mozambique	2	1	10.6
Mozambique	14	1	8.6
Mozambique	41	0	17
Mozambique	74	0	18
Mozambique	3.41667	0	10
Mozambique	1.16667	1	609
Mozambique	50	1	224
Mozambique	15	1	4681
Mozambique	67	1	292
Mozambique	43	0	3
Mozambique	7	0	7
Mozambique	22	1	873
Mozambique	1.5	1	-6
Mozambique	14	0	4
Mozambique	38	1	16
Mozambique	17	0	808.6
Mozambique	12	1	14770
Mozambique	7	1	3842
Mozambique	5	0	20
Mozambique	1.58333	0	16.6
Mozambique	2	1	849.6
Mozambique	26	1	24940
Mozambique	3.91667	0	12
Mozambique	1.41667	1	493
Mozambique	47	0	-0.3
Mozambique	30	0	24
Mozambique	6	1	8838
Mozambique	4	0	13
Mozambique	12	1	601
Mozambique	15	1	16259
Mozambique	7	1	7426
Mozambique	23	0	-4.3
Mozambique	25	0	5
Mozambique	20	1	815
Mozambique	19	0	7.6
Mozambique	51	0	5
Mozambique	7	1	2794.6
Mozambique	5	1	25000
Mozambique	23	0	-1.8
Mozambique	20	0	1.3
Mozambique	5	1	12014.8
Mozambique	3	0	-4.3
Mozambique	64	1	3
Mozambique	44	0	19491
Mozambique	32	0	6527
Mozambique	3.58333	1	52
Mozambique	5	1	24
Mozambique	39	0	14
Mozambique	22	0	27
Mozambique	3	1	25000
Mozambique	8	1	5858
Mozambique	1	1	25697
Mozambique	24	0	-5.8
Mozambique	28	1	294.8
Mozambique	3	0	-7.5
Mozambique	1	1	15011
Mozambique	86	1	101
Mozambique	81	0	8
Mozambique	40	1	45
Mozambique	5	1	2008
Mozambique	2.41667	1	18511
Mozambique	5	1	10.6
Mozambique	5	0	25000
Mozambique	53	0	297
Mozambique	31	0	37
Mozambique	8	1	1634
Mozambique	5	1	507
Mozambique	4	0	6
Mozambique	1.08333	0	11
Mozambique	37	1	2124
Mozambique	13	1	834
Mozambique	75	0	14.6
Mozambique	7	1	710.6
Mozambique	41	1	136.6
Mozambique	4	1	2148.6
Mozambique	84	0	-5.8
Mozambique	35	0	2
Mozambique	33	0	26
Mozambique	23	0	-9.5
Mozambique	70	0	4
Mozambique	10	1	1365
Mozambique	40	0	-4.3
Mozambique	83	0	15.6
Mozambique	78	0	-2
Mozambique	68	0	64
Mozambique	22	0	16
Mozambique	12	1	2087
Mozambique	9	1	784
Mozambique	26	0	6
Mozambique	33	0	-2
Mozambique	8	0	144
Mozambique	4	1	5440
Mozambique	3	1	25000
Mozambique	29	1	8.3
Mozambique	2	1	17058.3
Mozambique	1.33333	1	7.3
Mozambique	43	0	-7.3
Mozambique	12	1	1834.5
Mozambique	40	0	-0.3
Mozambique	58	1	2.6
Mozambique	14	1	8777.6
Mozambique	10	1	515.6
Mozambique	3	1	15381.6
Mozambique	6	1	12837.6
Mozambique	9	1	14693.6
Mozambique	1	1	25572.6
Mozambique	41	1	5.6
Mozambique	50	1	204
Mozambique	39	0	29
Mozambique	6	1	15232
Mozambique	59	0	-3
Mozambique	16	0	14
Mozambique	10	0	2
Mozambique	18	0	9
Mozambique	6	1	25620
Mozambique	9	1	3334
Mozambique	13	1	3859
Mozambique	5	1	25000
Mozambique	2	1	14518
Mozambique	25	1	23457
Mozambique	19	1	1973.6
Mozambique	10	1	15266.6
Mozambique	1	1	25030.6
Mozambique	29	0	7.6
Mozambique	25	0	-3.6
Mozambique	5	1	248.6
Mozambique	1	1	676.6
Mozambique	26	0	4.3
Mozambique	8	0	-2.3
Mozambique	6	1	21240.8
Mozambique	2	0	0.3
Mozambique	10	0	-0.8
Mozambique	36	0	609.6
Mozambique	15	1	1742.6
Mozambique	1.25	1	633.6
Mozambique	9	1	8685.6
Mozambique	7	1	2217
Mozambique	10	1	2787
Mozambique	38	1	49
Mozambique	38	1	376
Mozambique	12	1	2440
Mozambique	33	1	4325
Mozambique	50	1	214
Mozambique	48	0	5
Mozambique	38	0	36
Mozambique	8	1	2575
Mozambique	37	0	50
Mozambique	12	0	81
Mozambique	7	0	50
Mozambique	4	1	2192
Mozambique	0.166667	0	12
Mozambique	6	1	15510
Mozambique	46	1	6857.8
Mozambique	19	0	-0.8
Mozambique	9	1	1680
Mozambique	12	1	-4.5
Mozambique	0.416667	1	4895.8
Mozambique	48	0	9
Mozambique	27	0	13
Mozambique	5	1	25000
Mozambique	6	1	878
Mozambique	19	0	-2.6
Mozambique	32	0	4
Mozambique	25	0	14
Mozambique	3	0	-2
Mozambique	1	0	-2
Mozambique	29	0	50
Mozambique	2	1	20981
Mozambique	4	1	17727
Mozambique	7	1	4666.6
Mozambique	46	0	4
Mozambique	12	0	17
Mozambique	7	0	9
Mozambique	3	0	-5
Mozambique	23	0	10.8
Mozambique	49	0	1
Mozambique	42	0	-2
Mozambique	59	0	57
Mozambique	42	0	2
Mozambique	31	0	-1.3
Mozambique	9	1	1734.8
Mozambique	6	1	8922.3
Mozambique	3	1	12199.3
Mozambique	0.75	0	-1.8
Mozambique	3	1	944.3
Mozambique	1.5	1	62.3
Mozambique	24	0	-2.3
Mozambique	21	0	173
Mozambique	55	0	32
Mozambique	55	1	30.8
Mozambique	11	1	15392.8
Mozambique	32	1	12
Mozambique	14	1	636
Mozambique	9	1	5761
Mozambique	3	0	5178
Mozambique	23	0	14
Mozambique	2.41667	1	17753
Mozambique	11	1	1194
Mozambique	5	1	15363
Mozambique	71	0	26
Mozambique	12	1	20534
Mozambique	61	0	17
Mozambique	7	1	236
Mozambique	7	1	17455
Mozambique	3	1	6
Mozambique	2	1	62
Mozambique	28	1	908.5
Mozambique	15	1	15572
Mozambique	21	1	6220
Mozambique	3	1	12290.3
Mozambique	28	1	662
Mozambique	56	0	25.6
Mozambique	6	1	22477
Mozambique	5	0	14
Mozambique	10	1	5670
Mozambique	18	0	478.6
Mozambique	1.5	1	9570.6
Mozambique	72	0	-4.3
Mozambique	70	0	-4.3
Mozambique	31	0	-4.5
Mozambique	2	0	-6.5
Mozambique	14	1	3254
Mozambique	5	0	-6.5
Mozambique	45	0	-4.5
Mozambique	9	1	206.8
Mozambique	10	1	9908
Mozambique	55	1	20733
Mozambique	54	0	0
Mozambique	54	0	-2
Mozambique	37	0	27
Mozambique	2	0	10
Mozambique	13	0	-8
Mozambique	12	0	8
Mozambique	11	0	16
Mozambique	31	1	535.6
Mozambique	26	1	144.6
Mozambique	8	1	20987.6
Mozambique	4	1	24000
Mozambique	1.66667	1	25000
Mozambique	46	0	5
Mozambique	21	0	12
Mozambique	23	1	258
Mozambique	3	1	16329
Mozambique	1.25	1	15135
Mozambique	22	0	-0.3
Mozambique	32	1	202.6
Mozambique	26	0	3.6
Mozambique	15	1	18155.6
Mozambique	8	1	8893.6
Mozambique	5	1	7073.6
Mozambique	0.416667	0	-1.6
Mozambique	74	0	19
Mozambique	10	0	59
Mozambique	63	1	-7.5
Mozambique	34	0	-4
Mozambique	27	0	39
Mozambique	23	0	10
Mozambique	2	1	3196
Mozambique	6	1	3126
Mozambique	10	1	13253
Mozambique	54	0	-2.3
Mozambique	6	0	-2.3
Mozambique	21	1	493.6
Mozambique	33	0	9.6
Mozambique	4	0	34.6
Mozambique	5	0	5
Mozambique	14	1	933
Mozambique	20	0	-1
Mozambique	61	1	7038.6
Mozambique	34	0	57
Mozambique	22	0	11
Mozambique	9	0	3
Mozambique	7	0	29
Mozambique	1.5	0	3
Mozambique	47	0	-0.3
Mozambique	2	1	16506.3
Mozambique	4	1	22195.3
Mozambique	2	1	174.8
Mozambique	6	1	13643.3
Mozambique	5	1	25000
Mozambique	8	1	16076.6
Mozambique	16	0	26.6
Mozambique	54	0	2.6
Mozambique	42	1	1131
Mozambique	19	0	19
Mozambique	9	1	22.6
Mozambique	3	1	25000
Mozambique	0.5	0	1.6
Mozambique	10	0	10.6
Mozambique	58	0	8
Mozambique	42	0	732
Mozambique	11	1	1929.6
Mozambique	9	1	11434.6
Mozambique	6	1	24160.6
Mozambique	5	1	13244.6
Mozambique	1.75	1	17138.6
Mozambique	29	0	1
Mozambique	25	1	4317
Mozambique	6	1	2459
Mozambique	1.83333	1	1513
Mozambique	29	0	14
Mozambique	8	1	218
Mozambique	6	1	16926
Mozambique	3	1	16541
Mozambique	56	0	35.6
Mozambique	59	0	7.3
Mozambique	6	0	14.3
Mozambique	6	1	8940.8
Mozambique	3	1	12230.3
Mozambique	38	0	-1
Mozambique	32	0	16
Mozambique	34	1	2069
Mozambique	14	1	481
Mozambique	56	0	9.6
Mozambique	15	1	16634.6
Mozambique	66	0	-6
Mozambique	60	0	-7
Mozambique	7	0	2
Mozambique	4	0	2
Mozambique	60	0	-6
Mozambique	25	0	-2
Mozambique	16	1	5164
Mozambique	18	0	18.8
Mozambique	10	1	3954.6
Mozambique	5	1	2158.6
Mozambique	2	1	1413.6
Mozambique	32	0	12.6
Mozambique	4	1	24733.6
Mozambique	24	0	43
Mozambique	7	1	10938.6
Mozambique	27	0	18
Mozambique	55	0	335.8
Mozambique	42	0	59.8
Mozambique	6	1	9143.3
Mozambique	5	1	14967.8
Mozambique	30	0	-3.3
Mozambique	5	0	-6.3
Mozambique	5	1	6875.8
Mozambique	25	1	17818
Mozambique	2	1	25000
Mozambique	10	1	5849
Mozambique	1	1	328
Mozambique	21	1	391.8
Mozambique	2	0	-3.8
Mozambique	46	0	-2.3
Mozambique	14	1	1780.5
Mozambique	63	0	4
Mozambique	42	0	36
Mozambique	7	0	56
Mozambique	39	1	321
Mozambique	9	1	9240
Mozambique	5	1	313
Mozambique	29	1	869.3
Mozambique	9	1	3073
Mozambique	7	1	5862.8
Mozambique	3	1	8168.8
Mozambique	1.5	0	-2.3
Mozambique	28	0	10
Mozambique	20	0	8
Mozambique	74	0	59.3
Mozambique	63	1	3070.6
Mozambique	48	0	9.6
Mozambique	9	1	16332.6
Mozambique	6	1	8387.6
Mozambique	2	0	25.6
Mozambique	28	0	-4
Mozambique	3.83333	0	88
Mozambique	11	1	11666
Mozambique	9	1	19246
Mozambique	73	0	13
Mozambique	68	0	43
Mozambique	9	1	14
Mozambique	11	0	23023
Mozambique	60	0	-0.3
Mozambique	51	0	-5.8
Mozambique	14	1	5481.3
Mozambique	43	0	20.5
Mozambique	8	1	12846.3
Mozambique	7	1	4239.8
Mozambique	3	1	-6.3
Mozambique	5	1	18103
Mozambique	6	1	560.8
Mozambique	2	1	11867.8
Mozambique	51	1	3142
Mozambique	12	1	1951
Mozambique	7	1	20524
Mozambique	3	1	17157.6
Mozambique	3	0	18927
Mozambique	61	0	10.6
Mozambique	5	1	9941.6
Mozambique	30	1	247.6
Mozambique	25	0	24.6
Mozambique	1	1	23671.6
Mozambique	43	1	841
Mozambique	9	1	16546
Mozambique	6	1	15973
Mozambique	53	0	16.6
Mozambique	48	0	4.6
Mozambique	69	0	21
Mozambique	54	1	98
Mozambique	29	0	-1.3
Mozambique	27	0	-2.8
Mozambique	5	0	-7.8
Mozambique	3	0	-2.8
Mozambique	29	0	1
Mozambique	3	1	5018
Mozambique	9	1	2925
Mozambique	6	1	5634
Mozambique	36	0	144
Mozambique	54	0	-5.3
Mozambique	64	0	6.6
Mozambique	58	0	24
Mozambique	9	1	12531.6
Mozambique	2	1	17308.6
Mozambique	37	1	276
Mozambique	39	0	6.5
Mozambique	9	0	522.5
Mozambique	6	1	172.5
Mozambique	25	0	12
Mozambique	52	0	-2
Mozambique	52	0	30
Mozambique	43	0	2
Mozambique	20	1	1627
Mozambique	6	0	0
Mozambique	4.25	0	6
Mozambique	2.41667	0	2
Mozambique	36	1	1309
Mozambique	24	0	-6.6
Mozambique	3	0	0.6
Mozambique	19	1	206
Mozambique	25	0	138.6
Mozambique	1.66667	0	2.6
Mozambique	61	0	19.6
Mozambique	37	0	51.6
Mozambique	10	1	8480.6
Mozambique	33	0	13
Mozambique	13	0	3
Mozambique	7	0	-2
Mozambique	8	0	2
Mozambique	3	0	5
Mozambique	14	0	7
Mozambique	11	1	4723
Mozambique	3	1	25
Mozambique	13	0	7
Mozambique	38	0	43
Mozambique	71	0	-2.8
Mozambique	55	0	30
Mozambique	4	1	3653
Mozambique	29	1	210
Mozambique	8	1	1273
Mozambique	6	1	11075
Mozambique	3	1	294
Mozambique	0.166667	0	-1
Mozambique	39	0	54
Mozambique	25	0	41
Mozambique	12	1	9522
Mozambique	12	1	15627.5
Mozambique	5	1	1344
Mozambique	1.5	0	43
Mozambique	60	0	17
Mozambique	45	0	29
Mozambique	26	0	-19.8
Mozambique	18	1	1770.8
Mozambique	19	0	73.3
Mozambique	7	1	1895.3
Mozambique	31	0	-11.8
Mozambique	19	0	-14.8
Mozambique	3.5	0	-2.3
Mozambique	12	1	21588.8
Mozambique	10	1	16230.8
Mozambique	10	1	13828.8
Mozambique	12	1	6202.8
Mozambique	7	1	18247.8
Mozambique	40	0	-9.8
Mozambique	38	0	-8.8
Mozambique	2	1	747.3
Mozambique	31	0	-15.3
Mozambique	4	1	18606.3
Mozambique	8	1	3213.8
Mozambique	12	1	751.8
Mozambique	14	1	172.3
Mozambique	42	1	574.6
Mozambique	32	1	814.6
Mozambique	8	1	4713.6
Mozambique	6	1	19168.6
Mozambique	7	1	8427.6
Mozambique	19	1	5953.6
Mozambique	12	1	165.6
Mozambique	15	1	1704.6
Mozambique	16	1	168.6
Mozambique	34	0	-1.6
Mozambique	35	0	3.6
Mozambique	42	0	-3
Mozambique	39	0	11
Mozambique	19	0	8.5
Mozambique	17	1	355.5
Mozambique	9	1	1142.5
Mozambique	5	1	16543.5
Mozambique	1.08333	1	8213.5
Mozambique	25	0	11
Mozambique	7	1	9929
Mozambique	9	1	6359
Mozambique	5	1	17495
Mozambique	1	1	16264
Mozambique	23	1	10002.3
Mozambique	7	1	18711.8
Mozambique	68	0	3.5
Mozambique	30	0	39
Mozambique	10	1	2612.5
Mozambique	7	1	8958.3
Mozambique	13	0	4.8
Mozambique	17	1	2639.8
Mozambique	3	1	11797.5
Mozambique	0	1	23038
Mozambique	13	1	2392.5
Mozambique	23	0	10
Mozambique	25	0	107
Mozambique	39	0	-4
Mozambique	11	1	4269.5
Mozambique	10	1	4954
Mozambique	6	1	12763
Mozambique	32	1	1451.5
Mozambique	2	1	23605.5
Mozambique	49	0	29
Mozambique	39	0	4
Mozambique	61	0	141.8
Mozambique	21	1	724
Mozambique	3	1	9985.5
Mozambique	1	1	21502
Mozambique	40	1	569
Mozambique	6	1	19187
Mozambique	3	1	20139
Mozambique	44	1	89
Mozambique	36	0	-12
Mozambique	9	0	68
Mozambique	6	1	8624.5
Mozambique	7	1	5056
Mozambique	1.66667	1	21283
Mozambique	40	1	345.5
Mozambique	6	1	6358
Mozambique	18	1	10552.5
Mozambique	11	1	8542.5
Mozambique	9	1	921
Mozambique	31	0	19.5
Mozambique	12	0	18
Mozambique	5	0	5.5
Mozambique	1.25	1	13800
Mozambique	21	0	29
Mozambique	13	0	35
Mozambique	6	1	4744
Mozambique	8	1	999
Mozambique	32	0	34
Mozambique	10	1	6952
Mozambique	9	1	1288.5
Mozambique	7	1	10139.5
Mozambique	4	1	9675
Mozambique	1.58333	1	20818.5
Mozambique	6	1	207
Mozambique	32	0	30.3
Mozambique	21	1	466.3
Mozambique	31	0	14
Mozambique	22	0	-4.5
Mozambique	76	0	129
Mozambique	12	1	14440.3
Mozambique	18	1	3508.8
Mozambique	69	1	706.5
Mozambique	14	1	134
Mozambique	4	1	23371
Mozambique	71	0	-9
Mozambique	38	1	14102
Mozambique	4	1	418.5
Mozambique	16	1	621
Mozambique	25	1	8865
Mozambique	25	0	144.3
Mozambique	14	0	124.3
Mozambique	8	1	4716.3
Mozambique	6	1	15305.8
Mozambique	4	1	22432.3
Mozambique	25	0	27
Mozambique	45	0	-8.5
Mozambique	33	1	215.5
Mozambique	16	1	13602
Mozambique	7	1	2778.5
Mozambique	7	1	2843.5
Mozambique	61	0	21
Mozambique	23	0	31
Mozambique	11	1	17479.5
Mozambique	5	1	13167
Mozambique	15	1	1671
Mozambique	6	1	10682.5
Mozambique	14	1	8330
Mozambique	18	0	36
Mozambique	1.66667	1	24346
Mozambique	1	0	-10
Mozambique	3	0	-12.5
Mozambique	4	1	224
Mozambique	26	0	-12
Mozambique	11	1	19
Mozambique	46	0	90
Mozambique	41	0	102
Mozambique	7	1	11004
Mozambique	4	1	22017
Mozambique	1.5	1	25000
Mozambique	32	1	183
Mozambique	35	1	16983
Mozambique	13	1	1040
Mozambique	11	0	2
Mozambique	7	0	61
Mozambique	5	1	828
Mozambique	5	1	20386
Mozambique	12	1	18383
Mozambique	1.33333	0	44
Mozambique	23	0	-7.8
Mozambique	6	1	483.8
Mozambique	25	0	-15.8
Mozambique	21	0	89.8
Mozambique	36	0	7
Mozambique	30	0	15
Mozambique	11	1	1776
Mozambique	4	1	11852
Mozambique	1.16667	0	2
Mozambique	6	1	4260
Mozambique	15	1	13928
Mozambique	67	0	1
Mozambique	19	1	6751.3
Mozambique	8	1	5713.8
Mozambique	4	1	14684.3
Mozambique	3	1	2058.3
Mozambique	54	1	5209.6
Mozambique	8	1	1052.8
Mozambique	7	1	1793
Mozambique	5	1	7257.5
Mozambique	1	1	17104.5
Mozambique	26	1	488
Mozambique	20	1	2462
Mozambique	37	0	71
Mozambique	38	1	2056.6
Mozambique	7	1	6483.6
Mozambique	19	1	6370.3
Mozambique	1.08333	1	1704.8
Mozambique	32	0	10
Mozambique	24	0	29
Mozambique	3.66667	0	2
Mozambique	2.41667	1	6819.5
Mozambique	6	1	6036
Mozambique	13	1	17492
Mozambique	2	1	2947.6
Mozambique	4	1	1933.6
Mozambique	7	1	2345.6
Mozambique	10	1	5478.6
Mozambique	55	0	-0.6
Mozambique	19	1	-13.8
Mozambique	2.58333	1	19516.8
Mozambique	19	1	977.5
Mozambique	35	0	151
Mozambique	25	1	2330
Mozambique	5	1	15959
Mozambique	34	0	277.5
Mozambique	26	1	237.5
Mozambique	12	1	4874.5
Mozambique	5	1	16322
Mozambique	7	1	4041
Mozambique	19	1	2361.6
Mozambique	16	1	423.6
Mozambique	1	1	23631.6
Mozambique	30	0	13
Mozambique	22	1	6973
Mozambique	5	1	25000
Mozambique	8	1	13141
Mozambique	6	1	25000
Mozambique	36	1	46.8
Mozambique	29	1	56.3
Mozambique	27	0	-2
Mozambique	12	1	12203
Mozambique	5	1	2371
Mozambique	53	0	-5.5
Mozambique	40	0	-3
Mozambique	16	1	1388.5
Mozambique	4.41667	1	5296.5
Mozambique	5	1	19207.5
Mozambique	22	1	407.8
Mozambique	2	1	14888.8
Mozambique	37	0	-8.5
Mozambique	35	1	539.5
Mozambique	4	1	14426
Mozambique	2	1	15863.5
Mozambique	31	1	202.8
Mozambique	81	1	705.5
Mozambique	62	1	986.5
Mozambique	12	1	1233
Mozambique	19	1	956.8
Mozambique	27	1	6723.3
Mozambique	55	0	-12.3
Mozambique	18	1	5632.3
Mozambique	35	1	16
Mozambique	4	1	586
Mozambique	3	1	2
Mozambique	6	1	1906
Mozambique	11	1	1891
Mozambique	21	0	2.8
Mozambique	8	1	12658.3
Mozambique	6	1	4530.3
Mozambique	5	1	9021.3
Mozambique	22	1	1817.6
Mozambique	19	0	0.6
Mozambique	4	1	18300.6
Mozambique	38	1	7344
Mozambique	8	1	362
Mozambique	4	1	8911
Mozambique	2	1	1923
Mozambique	20	0	10
Mozambique	4	1	1243.3
Mozambique	5	1	746.8
Mozambique	36	1	325.3
Mozambique	39	1	771.8
Mozambique	8	1	10373.3
Mozambique	34	0	9.5
Mozambique	13	0	9049.5
Mozambique	5	1	9114
Mozambique	1.66667	0	-12
Mozambique	18	1	518.5
Mozambique	37	0	35.5
Mozambique	7	1	12921.8
Mozambique	17	0	16.5
Mozambique	53	0	-9
Mozambique	6	1	13246
Mozambique	43	0	-0.5
Mozambique	50	0	-17
Mozambique	56	0	-2.8
Mozambique	55	0	28.3
Mozambique	33	0	-4.8
Mozambique	2.5	0	-3.3
Mozambique	5	1	11232.8
Mozambique	10	1	12688.8
Mozambique	4	1	3533.3
Mozambique	21	1	1446
Mozambique	11	1	6157.5
Mozambique	7	1	6867.5
Mozambique	3	1	1288
Mozambique	3	1	16099.5
Mozambique	7	1	11949
Mozambique	28	1	1632
Mozambique	6	1	165
Mozambique	2.75	1	20857.5
Mozambique	0.916667	1	16451
Mozambique	22	1	522
Mozambique	5	1	9136.5
Mozambique	1.16667	1	5883
Mozambique	63	1	2114.5
Mozambique	45	1	117
Mozambique	4	0	-6
Mozambique	1	0	-15.5
Mozambique	2	0	-9
Mozambique	15	0	-6.5
Mozambique	27	0	-13
Mozambique	3	0	-7.5
Mozambique	4.41667	1	3296
Mozambique	20	1	640.5
Mozambique	12	1	201.5
Mozambique	18	1	0
Mozambique	1.83333	1	23298.5
Mozambique	32	1	13828.5
Mozambique	21	0	-6
Mozambique	5	0	3
Mozambique	2.91667	1	674.5
Mozambique	22	0	299.3
Mozambique	3	1	8293.8
Mozambique	7	1	3529.8
Mozambique	19	0	-8
Mozambique	1.66667	1	16660
Mozambique	3	1	24802
Mozambique	1.5	1	20198
Mozambique	9	1	15869
Mozambique	5	1	18257.5
Mozambique	8	1	2152
Mozambique	20	0	54
Mozambique	38	0	16.3
Mozambique	45	0	-8.8
Mozambique	30	1	6096.3
Mozambique	0.666667	1	23574.3
Mozambique	3.41667	1	2056.8
Mozambique	35	0	3
Mozambique	5	1	21648
Mozambique	3	1	9069
[truncated: 284 more rows]
