# Supplementary material for: Bead-based immunoassay allows sub-picogram detection of histidine-rich protein 2 from Plasmodium falciparum and estimates reliability of malaria rapid diagnostic tests
Source: PLoS One. 2017 Feb 13;12(2):e0172139. doi: 10.1371/journal.pone.0172139 (PMC5305216; doi:10.1371/journal.pone.0172139)
Supplement: S6 Table — (XLSX) [file pone.0172139.s012.xlsx]

## Sheet: angola_database
Rogier, et al, Bead Based Immunoassay Allows Sub-Picogram Detection of Histidine-Rich Protein 2 from Plasmodium falciparum and Estimates Reliability of Malaria Rapid Diagnostic Tests
S6 Table. Data from Angola Health Facility Survey
Country	Age	RDT result	hrp2_MFI
Angola	42	1	21906.8
Angola	0.583333	1	23463.8
Angola	28	1	22676.8
Angola	6	1	26763.3
Angola	9	1	25388.8
Angola	18	1	25567.8
Angola	14	1	23124.3
Angola	60	1	26223.3
Angola	42	1	12633.8
Angola	11	1	24824.8
Angola	6	1	25880.8
Angola	10	1	25404.8
Angola	12	1	23554.8
Angola	4	1	26691.8
Angola	23	1	23694
Angola	7.58333	1	25812.5
Angola	19	1	3028
Angola	20	1	23334.5
Angola	2	1	14695
Angola	5	1	5752.5
Angola	1	1	25956.5
Angola	5.41667	1	6365
Angola	2.16667	1	7258.5
Angola	6	1	23545.5
Angola	20	1	600.5
Angola	5.41667	1	22742.5
Angola	2	1	24917
Angola	13	1	16296.5
Angola	36	1	15390.5
Angola	7	1	23262.5
Angola	3	1	22515.5
Angola	11	1	4820.5
Angola	7	1	1192
Angola	18	1	2549.5
Angola	1.5	1	18910.5
Angola	14	1	23106.5
Angola	38	1	1781.5
Angola	3	1	23237.5
Angola	1.41667	1	8045
Angola	0.916667	1	21006.5
Angola	18	1	34.5
Angola	5	1	3373.3
Angola	25	1	13459.3
Angola	3	1	23546.3
Angola	6	1	22640.8
Angola	65	1	9274.8
Angola	10	1	15013.3
Angola	3	1	15144.5
Angola	17	1	20443
Angola	0.833333	1	6090
Angola	3	1	14317
Angola	4	1	23123.5
Angola	3	1	23927.5
Angola	1.16667	1	18548
Angola	0.416667	1	-3
Angola	9	1	23479
Angola	6	1	25475.3
Angola	7	1	16322.3
Angola	20	1	16615.3
Angola	58	1	19144.3
Angola	13	1	21983.3
Angola	6	1	24273.3
Angola	2.83333	1	14120.8
Angola	2	1	26502.5
Angola	24.3333	1	23030.5
Angola	4	1	27011.5
Angola	8	1	22687
Angola	29	1	94
Angola	4	1	2281
Angola	35	1	23831
Angola	6	1	26996.5
Angola	8.08333	1	26419.5
Angola	3.33333	1	26213
Angola	19	1	15542.5
Angola	10.5833	1	24735.5
Angola	2.25	1	26135.5
Angola	67	1	6112.5
Angola	24	1	775
Angola	2.16667	1	26854.5
Angola	0.916667	1	26371
Angola	5.16667	1	25147.5
Angola	1.25	1	20235.5
Angola	2.41667	1	28305
Angola	6	1	26163.5
Angola	12.0833	1	25
Angola	21	1	4169
Angola	22	1	26639.5
Angola	26	1	24265.5
Angola	27	1	2381.5
Angola	0.583333	1	27082
Angola	12	1	24482
Angola	6	1	23814
Angola	1	1	24531.5
Angola	0.416667	1	25394
Angola	14.1667	1	4093
Angola	12	1	25587.5
Angola	4	1	25021
Angola	20	1	24713.5
Angola	7.5	1	24925
Angola	2	1	26217
Angola	48	1	10739
Angola	4	1	24624
Angola	10	1	11359.5
Angola	1	1	24529.5
Angola	3.33333	1	15547.5
Angola	10	1	26981
Angola	6	1	24592
Angola	3	1	25923.5
Angola	6.25	1	25032
Angola	4	1	26116
Angola	50	1	1557.5
Angola	6	1	7152
Angola	3	1	25868.5
Angola	50	1	25306
Angola	1	1	25772
Angola	24	1	10068.5
Angola	2	1	25381.5
Angola	9	1	25332
Angola	22.9167	1	14082.5
Angola	2	1	25846.3
Angola	6.58333	1	20797.3
Angola	1	1	25845.8
Angola	1	1	19973.8
Angola	1.5	1	23093.8
Angola	62	1	24919.8
Angola	20	1	25535.3
Angola	37	1	24703.3
Angola	6	1	12530.3
Angola	4	1	24247.3
Angola	2	1	24509.8
Angola	2	1	24961.8
Angola	60	1	1876.8
Angola	22	1	3606.8
Angola	3	1	2126.3
Angola	10	1	24642.3
Angola	30	1	26486.3
Angola	0.333333	1	23770.3
Angola	4	1	26143.8
Angola	23	1	15917.3
Angola	20	1	8798.8
Angola	3	1	26409.3
Angola	20	1	25437.8
Angola	0.833333	1	49.3
Angola	27	1	17334.3
Angola	3	1	25808.8
Angola	4	1	24817.8
Angola	22.4167	1	5961.3
Angola	5	1	24794.3
Angola	9	1	23373.8
Angola	9	1	25521.8
Angola	8	1	24882.8
Angola	8	1	22811.3
Angola	2	1	2271.8
Angola	5	1	23950.3
Angola	4	1	23344.8
Angola	4	1	17947.8
Angola	7.58333	1	21802.3
Angola	49	1	4433.3
Angola	18	1	24519.8
Angola	16	1	18422.3
Angola	6	1	25962.8
Angola	22	1	1100.8
Angola	12	1	2097.3
Angola	3	1	25017.8
Angola	8	1	24839.8
Angola	60	1	24628.8
Angola	2	1	24546.3
Angola	3	1	22191.3
Angola	4.25	1	5207.3
Angola	20	1	23176.8
Angola	5.41667	1	23524.3
Angola	7.08333	1	24450.3
Angola	8	1	16551.8
Angola	6	1	25408.8
Angola	2	1	24355.8
Angola	20	1	5541.3
Angola	5	1	18517.8
Angola	5	1	21363.3
Angola	1.75	1	21772.3
Angola	9	1	23445.8
Angola	0.833333	1	24971.3
Angola	4	1	22989.3
Angola	2	1	22425.3
Angola	2	1	15889.8
Angola	9.75	1	23206.3
Angola	8	1	22824.8
Angola	15	1	25073.3
Angola	10	1	9988.3
Angola	5	1	13948.3
Angola	10	1	12828.3
Angola	3	1	13557.8
Angola	10	1	23980.3
Angola	1	1	325.8
Angola	4	1	6344.3
Angola	3	1	19465.8
Angola	15	1	17771.8
Angola	37	1	9200.8
Angola	43	1	4827.8
Angola	3	1	22241.3
Angola	6	1	12267.8
Angola	9	1	22000.3
Angola	30	1	14536.3
Angola	3	1	22063.8
Angola	27	1	4666.3
Angola	53	1	8510.8
Angola	3	1	20068.3
Angola	4	1	23354.3
Angola	30	1	2332.3
Angola	6	1	8.8
Angola	3	1	22483.8
Angola	21	1	21006.3
Angola	4	1	23317.8
Angola	2	1	20830.8
Angola	11	1	21546.3
Angola	3	1	24044.3
Angola	50	1	10243.3
Angola	5	1	15890.8
Angola	2	1	22846.8
Angola	12	1	22021.8
Angola	11	1	19259.3
Angola	57	1	21509.8
Angola	17	1	396.3
Angola	27	1	19550.8
Angola	15	1	19243.8
Angola	7	1	20627.8
Angola	7	1	16522.8
Angola	15	1	23523.3
Angola	38	1	5750.3
Angola	10	1	24889.3
Angola	15	1	21700.3
Angola	1.66667	1	23441.3
Angola	3	1	21959.3
Angola	2	1	16742.3
Angola	20	1	16030.3
Angola	20	1	9789.3
Angola	18	1	124.3
Angola	1.33333	1	22590.8
Angola	42	1	886.8
Angola	5	1	1418.3
Angola	20	1	-0.3
Angola	0.75	1	4780.3
Angola	2.91667	1	19061.3
Angola	40	1	19501.3
Angola	3	1	23707.3
Angola	7	1	14800.8
Angola	13	1	23984.3
Angola	6.75	1	19808.3
Angola	10	1	14194.3
Angola	54	1	7306.8
Angola	6	1	24162.8
Angola	20	1	4704.8
Angola	6.25	1	12774.8
Angola	5	1	23864.8
Angola	3	1	24240.3
Angola	8	1	23105.8
Angola	1.58333	1	24366.3
Angola	3	1	24926.8
Angola	3	1	24517.3
Angola	4.25	1	84.3
Angola	7.5	1	23205.3
Angola	10	1	22653.3
Angola	7	1	23846.8
Angola	10	1	18621.3
Angola	0.916667	1	24312.3
Angola	4	1	23841.3
Angola	5	1	7536.8
Angola	19	1	20539.3
Angola	4.5	1	14276.3
Angola	5.41667	1	19352.8
Angola	4	1	23600.3
Angola	33	1	17681.3
Angola	5	1	23388.3
Angola	2.41667	1	22615.3
Angola	2.16667	1	20115.3
Angola	8	1	21520.8
Angola	5	1	18662.3
Angola	14	1	15448.8
Angola	3	1	15631.3
Angola	4.5	1	23255.3
Angola	8	1	22120.8
Angola	19	1	18281.3
Angola	19	1	18687.3
Angola	27	1	4586.8
Angola	8	1	368.3
Angola	8	1	19546.3
Angola	24	1	16769.3
Angola	4	1	23240.3
Angola	2	1	22986.8
Angola	19	1	21470.3
Angola	18	1	16684.8
Angola	5	1	23519.3
Angola	14	1	20566.8
Angola	3	1	11879.3
Angola	49	1	20726.3
Angola	5	1	12120.3
Angola	10	1	22734.8
Angola	13	1	23431.3
Angola	10	1	22674.8
Angola	1	1	21395.8
Angola	5	1	3988.8
Angola	18	1	8951.3
Angola	16	1	23181.8
Angola	3	1	22680
Angola	41	1	24742
Angola	7	1	20385
Angola	57	1	23441.5
Angola	38	1	76
Angola	35	1	22866.5
Angola	17	1	12543.5
Angola	15	1	15949.5
Angola	2	1	24554.5
Angola	38	1	17691
Angola	11	1	23957.5
Angola	0.916667	1	23561
Angola	1	1	24838
Angola	19	1	8248
Angola	11	1	21134.5
Angola	3	1	23166.5
Angola	3	1	22265
Angola	8	1	5943.5
Angola	2	1	14358.5
Angola	7	1	4087.5
Angola	16	1	24304.5
Angola	3	1	22766
Angola	7	1	21580.5
Angola	50	1	23856
Angola	54	1	2043
Angola	21	1	12726
Angola	49	1	18436.5
Angola	52	1	4171.8
Angola	2	1	23662.8
Angola	17	1	835.5
Angola	17	1	24269
Angola	25	1	2438.5
Angola	50	1	434.5
Angola	58	1	22935.5
Angola	21	1	15019.5
Angola	52	1	9348
Angola	20	1	9382.5
Angola	2	1	15862
Angola	7	1	22740
Angola	4	1	18829
Angola	3	1	12882
Angola	1.33333	1	20848.5
Angola	21	1	16067.5
Angola	5	1	21172.5
Angola	9	1	24034
Angola	13	1	23813.5
Angola	28	1	23426
Angola	11	1	21585.5
Angola	7	1	18199.5
Angola	9	1	21196
Angola	16	1	22319
Angola	16	1	5018
Angola	11	1	23459
Angola	42	1	6317
Angola	3	1	17618
Angola	6	1	24140
Angola	5	1	24747.8
Angola	50	1	6790.5
Angola	0.916667	0	-1.8
Angola	3	0	2.8
Angola	31	0	74.8
Angola	5	0	-6.3
Angola	34	0	-7.3
Angola	5	0	-10.3
Angola	12	0	-4.3
Angola	22	0	3.8
Angola	22	0	-6.3
Angola	1	0	5.8
Angola	3.5	0	-2.3
Angola	0.5	0	-0.3
Angola	6	0	-5.3
Angola	27	0	5.3
Angola	27	0	-6.3
Angola	46	0	-7.3
Angola	40	0	19374.8
Angola	6	0	38.8
Angola	16	0	-4.3
Angola	0.666667	0	-4.3
Angola	1.41667	0	23935.8
Angola	60	0	9.8
Angola	46	0	3077.8
Angola	60	0	-2.3
Angola	40	0	20881.8
Angola	23	0	1.8
Angola	2	0	-1.8
Angola	15	0	-6.3
Angola	1.66667	0	-6.3
Angola	35	0	122.8
Angola	5	0	78.8
Angola	24	0	94.3
Angola	2.75	0	88.8
Angola	2	0	14.8
Angola	20	0	-2.3
Angola	37	0	8.8
Angola	1	0	-1.3
Angola	21	0	-5.3
Angola	32	0	-0.3
Angola	24	0	6.8
Angola	1.25	0	4.3
Angola	26	0	-7.3
Angola	29	0	24.3
Angola	19	0	-5.3
Angola	0.25	0	-8.8
Angola	73	0	5.8
Angola	5	0	-6.8
Angola	50	0	-7.3
Angola	65	0	-8.3
Angola	10	0	-5.3
Angola	5	0	-6.8
Angola	68	0	0.3
Angola	7	0	-1.3
Angola	4	0	-3.3
Angola	0.0833333	0	-6.3
Angola	16	0	-7.3
Angola	0.75	0	-3.3
Angola	45	0	9429.8
Angola	1.91667	0	-7.3
Angola	38	0	0.3
Angola	35	0	10.8
Angola	33	0	-7.3
Angola	44	0	-3.3
Angola	30	0	4.8
Angola	6	0	-2.3
Angola	57	0	-3.3
Angola	30	0	13.3
Angola	58	0	-5.3
Angola	30	0	-3.3
Angola	3	0	-5.3
Angola	59	0	14.8
Angola	33	0	-2.3
Angola	29	0	1627.8
Angola	20	0	273.8
Angola	0.583333	0	-1.3
Angola	5	0	37.8
Angola	28	0	16.8
Angola	30	0	-1.8
Angola	0.25	0	-4.8
Angola	18	0	-5.3
Angola	17	0	-6.3
Angola	0.25	0	4.8
Angola	66	0	-2.3
Angola	3	0	-9.3
Angola	16	0	12.8
Angola	28	0	-0.3
Angola	24	0	-0.3
Angola	1.66667	0	-3.8
Angola	21	0	2.3
Angola	0.416667	0	-1.3
Angola	55	0	14.3
Angola	45	0	-2.3
Angola	50	0	-0.3
Angola	30	0	-6.3
Angola	28	0	0.3
Angola	32	0	15.8
Angola	1.33333	0	1.3
Angola	40	0	2.8
Angola	55	0	9.3
Angola	33	0	11.3
Angola	18	0	1.8
Angola	37	0	8.8
Angola	1.25	0	-3.3
Angola	6	0	-4.8
Angola	5.83333	0	4.8
Angola	1.75	0	2.8
Angola	0.416667	0	-0.3
Angola	3	0	6.3
Angola	1.08333	0	-1.3
Angola	19.8333	0	8.8
Angola	22	0	23.3
Angola	47	0	-3.3
Angola	0.25	0	2.8
Angola	3	0	3.8
Angola	19	0	-0.3
Angola	0.583333	0	0.3
Angola	1.33333	0	-4.3
Angola	42	0	4.3
Angola	29	0	-3.8
Angola	4	0	12.3
Angola	0.666667	0	-4.8
Angola	0.583333	0	-3.3
Angola	0.333333	0	-1.8
Angola	53	0	-1.3
Angola	1.16667	0	-5.3
Angola	20	0	1.8
Angola	34	0	0.3
Angola	0.333333	0	-0.3
Angola	24	0	-1.3
Angola	20	0	-4.3
Angola	1.16667	0	0.8
Angola	32	0	11.8
Angola	0.5	0	1327.3
Angola	18	0	-1.3
Angola	27	0	-2.8
Angola	0.75	0	-2.8
Angola	4	0	-3.3
Angola	1	0	-1.8
Angola	0.416667	0	-2.8
Angola	39	0	20.8
Angola	16	0	9.8
Angola	0.916667	0	27.3
Angola	0.75	0	-1.8
Angola	53	0	35.8
Angola	1.5	0	1308.8
Angola	31	0	-1.8
Angola	54	0	417.8
Angola	20	0	23.8
Angola	38	0	3.8
Angola	0.583333	0	4751.3
Angola	5	0	23484.8
Angola	68	0	10.8
Angola	50	0	30.3
Angola	30	0	-2.8
Angola	0.666667	0	4.3
Angola	49	0	-5.3
Angola	1.33333	0	-1.8
Angola	2.91667	0	2.8
Angola	1.16667	0	6.3
Angola	25	0	3685.8
Angola	66	0	25.3
Angola	21	0	-1.8
Angola	25	0	7.8
Angola	33	0	18.3
Angola	1.5	0	-7.3
Angola	30	0	-4.3
Angola	30	0	13.8
Angola	14	0	-1.8
Angola	40	0	-2.3
Angola	19	0	4
Angola	19	0	2
Angola	3	0	0.5
Angola	55	0	7.5
Angola	0.916667	0	2
Angola	32	0	19.5
Angola	0.333333	0	-1.5
Angola	3.25	0	0
Angola	20	0	60
Angola	29	0	17
Angola	2	0	1.5
Angola	45	0	5
Angola	70	0	10
Angola	10	0	18
Angola	26	0	13
Angola	40	0	-0.5
Angola	14	0	4.5
Angola	21	0	4
Angola	47	0	-3
Angola	29	0	7
Angola	16	0	3.5
Angola	7.58333	0	-1
Angola	21	0	1.5
Angola	3.25	0	13.5
Angola	23	0	6
Angola	2	0	241
Angola	22	0	0.5
Angola	35	0	5.5
Angola	26	0	4
Angola	1	0	1
Angola	20	0	3
Angola	1.08333	0	6.5
Angola	23	0	9.5
Angola	46	0	15.5
Angola	1	0	3
Angola	47	0	289
Angola	43	0	0.5
Angola	0.166667	0	15
Angola	48	0	4.5
Angola	1.08333	0	4
Angola	14	0	15.5
Angola	42	0	21.5
Angola	29	0	9
Angola	1.08333	0	2.5
Angola	39	0	19
Angola	54	0	0
Angola	4.33333	0	1.5
Angola	42	0	2
Angola	1	0	-1
Angola	5	0	6.5
Angola	23	0	365
Angola	3.25	0	11.5
Angola	0.666667	0	2
Angola	4	0	11
Angola	0.583333	0	-3
Angola	4.33333	0	2
Angola	16	0	4
Angola	42	0	1
Angola	19	0	30.5
Angola	27	0	6
Angola	1.08333	0	15
Angola	10.8333	0	-1.5
Angola	2	0	6.5
Angola	0.333333	0	-3
Angola	7.58333	0	3.5
Angola	0.75	0	147.5
Angola	4.33333	0	3
Angola	1	0	9
Angola	4	0	74.5
Angola	5.41667	0	724.5
Angola	1	0	24.5
Angola	15	0	14
Angola	70	0	-3
Angola	8.66667	0	9.5
Angola	3.25	0	-2
Angola	58	0	2
Angola	1	0	7
Angola	2	0	0
Angola	3	0	-2.5
Angola	11	0	0
Angola	8	0	7
Angola	20	0	15
Angola	6.5	0	-1
Angola	36	0	11.5
Angola	1	0	18
Angola	2.16667	0	50
Angola	1	0	69.5
Angola	1.08333	0	20
Angola	1	0	10.5
Angola	0.416667	0	11.5
Angola	21	0	25
Angola	19	0	6.5
Angola	0.5	0	6
Angola	22	0	1
Angola	24	0	14
Angola	36	0	12
Angola	70	0	58.5
Angola	1.08333	0	4.5
Angola	23	0	20
Angola	28	0	387
Angola	28	0	6.5
Angola	63	0	1
Angola	1	0	8
Angola	4.33333	0	17.5
Angola	4.33333	0	6
Angola	16	0	227
Angola	1.08333	0	3
Angola	0.416667	0	20
Angola	41	0	44
Angola	0.583333	0	7.5
Angola	40	0	8.5
Angola	45	0	4
Angola	1	0	6.5
Angola	56	0	14
Angola	1	0	40.5
Angola	10.8333	0	23.5
Angola	64	0	40.5
Angola	1	0	9.5
Angola	1.83333	0	9.5
Angola	1.33333	0	9.5
Angola	20	0	37.5
Angola	8	0	31.5
Angola	21	0	3.5
Angola	30	0	22.5
Angola	8	0	12.5
Angola	46	0	10.5
Angola	6	0	12.5
Angola	3	0	4
Angola	2	0	21
Angola	15	0	103
Angola	50	0	31
Angola	4	0	8
Angola	48	0	64.5
Angola	5	0	21
Angola	47	0	12.5
Angola	28	0	23.5
Angola	0.0833333	0	10.5
Angola	3	0	11.5
Angola	15	0	27.5
Angola	1.5	0	6
Angola	4	0	12
Angola	66	0	2.5
Angola	43	0	2.5
Angola	45	0	3.5
Angola	32	0	12.5
Angola	15	0	6.5
Angola	0.5	0	24
Angola	19	0	882.5
Angola	16	0	42
Angola	11	0	131
Angola	1.66667	0	4
Angola	10	0	22
Angola	0.0833333	0	8.5
Angola	52	0	8
Angola	5	0	0.8
Angola	4	0	-0.3
Angola	32	0	7.8
Angola	0.75	0	5.8
Angola	28	0	-4.3
Angola	6	0	-0.3
Angola	2	0	-0.8
Angola	1.16667	0	-6.8
Angola	40	0	4.8
Angola	35	0	76.3
Angola	5	0	3.8
Angola	0.0833333	0	-3.8
Angola	21	0	1.3
Angola	21	0	19.8
Angola	1.83333	0	0.8
Angola	1	0	-7.8
Angola	32	0	1.8
Angola	1.33333	0	2.8
Angola	2	0	1.8
Angola	1.16667	0	-4.3
Angola	24	0	-1.3
Angola	46	0	-4.8
Angola	54	0	13.3
Angola	38	0	-4.3
Angola	42	0	-0.8
Angola	20	0	3.8
Angola	40	0	-6.3
Angola	70	0	2.8
Angola	44	0	-4.3
Angola	27	0	8.3
Angola	3	0	25.8
Angola	6	0	7.3
Angola	2.16667	0	13.3
Angola	6	0	-2.3
Angola	0.5	0	-6.3
Angola	7	0	6.3
Angola	7	0	5.3
Angola	28	0	18.8
Angola	58	0	-0.3
Angola	4	0	1.3
Angola	0.5	0	-5.8
Angola	15	0	2.8
Angola	73	0	24.8
Angola	28	0	22.8
Angola	46	0	-0.3
Angola	10	0	0.8
Angola	7.58333	0	-6.8
Angola	4	0	-1.3
Angola	2.16667	0	2.3
Angola	15	0	10.3
Angola	21	0	4.8
Angola	53	0	21.3
Angola	12	0	2.3
Angola	53	0	-4.3
Angola	1.08333	0	-5.3
Angola	22	0	17.8
Angola	0.416667	0	-8.3
Angola	4	0	2.3
Angola	0.416667	0	0.3
Angola	23	0	-2.8
Angola	59	0	38.3
Angola	1.25	0	-1.8
Angola	24	0	8.3
Angola	0.5	0	13.8
Angola	52	0	7.8
Angola	2	0	-1.8
Angola	47	0	-5.3
Angola	24	0	-3.3
Angola	19	0	0.3
Angola	90	0	27.3
Angola	22	0	13.8
Angola	31	0	-7.3
Angola	18	0	17.8
Angola	1.75	0	-3.8
Angola	48	0	-2.3
Angola	44	0	-0.3
Angola	76	0	-1.8
Angola	55	0	42.3
Angola	0.833333	0	-6.3
Angola	41	0	-5.3
Angola	0.416667	0	0.8
Angola	48	0	-7.8
Angola	70	0	-3.3
Angola	4	0	6.8
Angola	21	0	-3.8
Angola	0.916667	0	-4.3
Angola	32	0	69.5
Angola	35	0	14.5
Angola	28	0	18
Angola	40	0	7
Angola	70	0	5
Angola	58	0	20.5
Angola	55	0	-3
Angola	42	0	1.5
Angola	0.583333	0	-3
Angola	0.5	0	-2
Angola	3	0	0
Angola	0.75	0	7
Angola	0.166667	0	6
Angola	3	0	-6
Angola	24	0	1.5
Angola	0.5	0	3
Angola	1	0	6.5
Angola	4	0	1.5
Angola	35	0	7.5
Angola	4	0	22
Angola	7	0	-3
Angola	2	0	2
Angola	4	0	3.5
Angola	51	0	-1.5
Angola	2	0	0.5
Angola	20	0	11
Angola	1	0	-2
Angola	0.5	0	6
Angola	1	0	1.5
Angola	43	0	20
Angola	48	0	-1
Angola	20	0	34.5
Angola	59	0	10
Angola	13	0	0
Angola	1	0	0
Angola	0.666667	0	7.5
Angola	26	0	0
Angola	30	0	0.5
Angola	30	0	2
Angola	9	0	11
Angola	43	0	5
Angola	0.416667	0	-1
Angola	1.91667	0	1.5
Angola	0.666667	0	0
Angola	0.916667	0	1
Angola	3	0	12.5
Angola	0.583333	0	-0.5
Angola	1	0	2.5
Angola	0.416667	0	8.5
Angola	0.166667	0	1
Angola	35	0	-3.5
Angola	0.75	0	3
Angola	32	0	7.5
Angola	6	0	3
Angola	1.58333	0	3
Angola	1.25	0	6
Angola	2	0	-4.5
Angola	45	0	4
Angola	1.58333	0	-3.5
Angola	21	0	15.5
Angola	47	0	22
Angola	0.166667	0	37
Angola	18	0	0
Angola	28	0	4.5
Angola	51	0	14.5
Angola	22	0	10.5
Angola	43	0	4.5
Angola	17	0	3
Angola	8	0	8
Angola	0.25	0	9.5
Angola	28	0	-1
Angola	0.916667	0	2.5
Angola	14	0	1
Angola	1.41667	0	-2.5
Angola	0.833333	0	-0.5
Angola	18	0	9
Angola	52	0	-5
Angola	38	0	2
Angola	50	0	4
Angola	1	0	0
Angola	40	0	-0.5
Angola	2	0	11
Angola	1	0	3
Angola	2	0	-5.5
Angola	40	0	3
Angola	0.333333	0	0
Angola	1	0	10
Angola	3	0	14.5
Angola	60	0	0.5
Angola	2	0	37.5
Angola	4	0	12.5
Angola	39	0	12
Angola	16	0	20.5
Angola	30	0	-5.5
Angola	52	0	7.5
Angola	29	0	19.5
Angola	61	0	22.5
Angola	3.83333	0	50
Angola	1.83333	0	13.5
Angola	70	0	9.5
Angola	41	0	-3.5
Angola	1.08333	0	2
Angola	0.416667	0	16.5
Angola	2	0	-5
Angola	0.916667	0	-5
Angola	19	0	3
Angola	20	0	12
Angola	1	0	-2.5
Angola	3	0	13
Angola	38	0	-0.5
Angola	39	0	107.8
Angola	0.75	0	12.8
Angola	34	0	14.3
Angola	64	0	1.8
Angola	0.583333	0	-7.3
Angola	1	0	8.8
Angola	48	0	23.8
Angola	36	0	190.8
Angola	1	0	3.3
Angola	0.166667	0	105.3
Angola	24	0	38.8
Angola	75	0	12.3
Angola	42	0	4.8
Angola	0.166667	0	5.8
Angola	62	0	44.3
Angola	55	0	59.3
Angola	52	0	6.8
Angola	31	0	16.8
Angola	17	0	5.3
Angola	25	0	7.3
Angola	2	0	5.3
Angola	52	0	26.3
Angola	0.25	0	4.3
Angola	34	0	204
Angola	28	0	10
Angola	7	0	65.5
Angola	0.916667	0	2.5
Angola	11	0	10
Angola	2.41667	0	14.5
Angola	10	0	60.5
Angola	7	0	52.5
Angola	55.5833	0	8
Angola	18.75	0	3
Angola	26	0	6
Angola	55	0	213
Angola	23.3333	0	43
Angola	24.0833	0	5
Angola	36	0	11
Angola	0.166667	0	1
Angola	2.16667	0	55
Angola	50	0	54
Angola	20	0	247.5
Angola	27	0	6
Angola	46	0	252.5
Angola	2.33333	0	337
Angola	4	0	17.5
Angola	48	0	12
Angola	4	0	75
Angola	1.5	0	126.5
Angola	40	0	38.5
Angola	30	0	18.5
Angola	43	0	24
Angola	34	0	21
Angola	29.4167	0	12
Angola	1	0	3
Angola	5	0	13.5
Angola	22	0	34
Angola	33	0	10.5
Angola	28	0	8.3
Angola	32	0	726.8
Angola	24	0	115.8
Angola	45	0	4.3
Angola	30	0	11.3
Angola	41	0	60.8
Angola	27	0	14.8
Angola	38	0	96.3
Angola	18	0	302.3
Angola	8	0	240.8
Angola	22	0	18.8
Angola	28	0	155.3
Angola	26	0	310.8
Angola	4	0	38.8
Angola	68	0	177.3
Angola	7	0	55.8
Angola	24.6667	0	1.8
Angola	61	0	35.3
Angola	50	0	3.3
Angola	8	0	399.8
Angola	1.5	0	9.3
Angola	1.25	0	3.3
Angola	57	0	5.3
Angola	8	0	91.3
Angola	34	0	25.8
Angola	36	0	7.8
Angola	1	0	457.8
Angola	25	0	10.8
Angola	50	0	5.8
Angola	53	0	5.3
Angola	47	0	7.3
Angola	18.1667	0	28.3
Angola	28	0	85.8
Angola	59	0	22.3
Angola	48	0	12.8
Angola	57	0	64.8
Angola	43	0	26.8
Angola	1.5	0	1.3
Angola	42	0	28.3
Angola	0.916667	0	20.8
Angola	7	0	1.3
Angola	43	0	2403.3
Angola	18	0	23.8
Angola	30.0833	0	0.3
Angola	52	0	131.3
Angola	1	0	168.3
Angola	56	0	119.3
Angola	39	0	24.8
Angola	8	0	30.8
Angola	38	0	29.3
Angola	0.916667	0	11.8
Angola	1	0	6.8
Angola	13	0	276.3
Angola	89	0	1.3
Angola	80	0	1.3
Angola	35	0	40.3
Angola	0.583333	0	13.3
Angola	54	0	-0.3
Angola	9	0	-0.8
Angola	1	0	58.3
Angola	5	0	46.3
Angola	3	0	18.3
Angola	3	0	6.3
Angola	20	0	9.8
Angola	19	0	44.8
Angola	23	0	89.3
Angola	29	0	14.3
Angola	40	0	15.8
Angola	24	0	30.8
Angola	40	0	39.3
Angola	2	0	-1.3
Angola	68	0	4.3
Angola	54	0	12.8
Angola	23	0	11.3
Angola	16	0	-3.8
Angola	19	0	152.8
Angola	69	0	40.3
Angola	73	0	83.8
Angola	60	0	16.3
Angola	7	0	4.3
Angola	2	0	313.3
Angola	3	0	2.3
Angola	13	0	20351.8
Angola	40	0	8.3
Angola	1	0	-1.3
Angola	21	0	727.8
Angola	43	0	7.8
Angola	0.416667	0	0.3
Angola	34	0	25.8
Angola	41	0	49.3
Angola	53	0	18.8
Angola	0.0833333	0	-10.8
Angola	60	0	702.8
Angola	74	0	161.3
Angola	60	0	26.8
Angola	53	0	296.8
Angola	58	0	12.8
Angola	1.5	0	2.8
Angola	45	0	2.3
Angola	22	0	14.3
Angola	1	0	14.8
Angola	42	0	20.8
Angola	39	0	43.8
Angola	34	0	54.3
Angola	60	0	65.8
Angola	43	0	5.3
Angola	60	0	0.8
Angola	75	0	0.8
Angola	68	0	14.3
Angola	70	0	15.8
Angola	55	0	24.8
Angola	27	0	21.3
Angola	5	0	24.8
Angola	47	0	18.8
Angola	3	0	196.8
Angola	0.916667	0	47.3
Angola	36	0	365.3
Angola	34	0	4.3
Angola	32	0	327.3
Angola	1.83333	0	3.3
Angola	3.5	0	24.8
Angola	50	0	2771.8
Angola	16	0	44.8
Angola	28	0	16.8
Angola	34	0	12.3
Angola	39	0	20381.8
Angola	3	0	8.8
Angola	27	0	17.3
Angola	3	0	4.8
Angola	23	0	40.3
Angola	22	0	252.3
Angola	5.33333	0	26.3
Angola	29	0	36.3
Angola	37	0	3.3
Angola	1.58333	0	4.3
Angola	2.75	0	8.3
Angola	60	0	104.3
Angola	35	0	61.8
Angola	33	0	26.3
Angola	37	0	19.3
Angola	36	0	10.8
Angola	5	0	6.3
Angola	2.5	0	9.8
Angola	90	0	18.8
Angola	2.25	0	64.8
Angola	56	0	18.3
Angola	37	0	55.3
Angola	3	0	80.8
Angola	5.41667	0	198.3
Angola	1.66667	0	23.3
Angola	34	0	818.3
Angola	5.5	0	249.3
Angola	67	0	22.3
Angola	12	0	95.3
Angola	13	0	548.8
Angola	36	0	181.3
Angola	46	0	100.8
Angola	15	0	43.8
Angola	69.1667	0	22657.8
Angola	48	0	6.3
Angola	10.3333	0	13.8
Angola	38.5	0	26.3
Angola	3.5	0	45.3
Angola	70	0	2706.8
Angola	18	0	29.3
Angola	30	0	10.8
Angola	50	0	19.8
Angola	68	0	79.3
Angola	50.9167	0	29.3
Angola	26	0	257.3
Angola	0.75	0	12.3
Angola	0.5	0	-0.8
Angola	0.666667	0	-0.3
Angola	0.416667	0	2.3
Angola	0.416667	0	7.8
Angola	41	0	0.3
Angola	68	0	7.8
Angola	0.333333	0	-2.8
Angola	16	0	1.3
Angola	30	0	21.8
Angola	50	0	-5.3
Angola	25	0	10.8
Angola	0.25	0	1.8
Angola	59	0	35.8
Angola	0.333333	0	-3.3
Angola	70	0	-3.3
Angola	30	0	18.3
Angola	34	0	4.8
Angola	57	0	25.3
Angola	10	0	27.3
Angola	30	0	-1.3
Angola	0.25	0	18.8
Angola	49	0	7.3
Angola	35	0	1.3
Angola	0.583333	0	9.8
Angola	2	0	-0.3
Angola	48	0	30.8
Angola	55	0	7.8
Angola	43	0	32.3
Angola	42	0	11.8
Angola	4	0	-2.3
Angola	30	0	-0.8
Angola	25	0	57.3
Angola	70	0	41.3
Angola	64	0	-2.8
Angola	80	0	-4.3
Angola	50	0	20.8
Angola	6	0	14.8
Angola	70	0	28.3
Angola	65	0	0.3
Angola	6	0	16.3
Angola	28	0	31.8
Angola	25	0	4.8
Angola	8	0	13.3
Angola	27	0	1.8
Angola	28	0	-7.3
Angola	1.91667	0	22.3
Angola	65	0	15.5
Angola	57	0	-2.5
Angola	4	0	-1
Angola	2	0	-1
Angola	26	0	9432.5
Angola	24	0	394
Angola	60	0	19.5
Angola	38	0	17.5
Angola	53	0	2355
Angola	30	0	4506.5
Angola	33	0	1685
Angola	28	0	170
Angola	16	0	146.5
Angola	50	0	21
Angola	11	0	8.5
Angola	8	0	697
Angola	40	0	985.5
Angola	18	0	4.5
Angola	7	0	28
Angola	44	0	61
Angola	0.0833333	0	59.5
Angola	33	0	245.5
Angola	15	0	4
Angola	90	0	32
Angola	30	0	3
Angola	42	0	115
Angola	42	0	19.5
Angola	1	0	36.5
Angola	41	0	26
Angola	42	0	-0.5
Angola	56	0	-4.5
Angola	53	0	5.5
Angola	74	0	12
Angola	80	0	-2.5
Angola	6	0	27.5
Angola	46	0	3.5
Angola	60	0	51.5
Angola	45	0	8
Angola	20	0	36.5
Angola	30	0	3
Angola	32	0	46.5
Angola	22	0	776.5
Angola	6	0	-4
Angola	68	0	19
Angola	40	0	64
Angola	70	0	-2
Angola	2	0	12.5
Angola	34	0	8
Angola	62	0	23.5
Angola	48	0	-0.5
Angola	61	0	3
Angola	30	0	1.5
Angola	0.5	0	0
Angola	40	0	9
Angola	23	0	135
Angola	20	0	-5.5
Angola	29	0	1
Angola	33	0	4.8
Angola	29	0	11.8
Angola	70	0	108.3
Angola	77	0	9.8
Angola	40	0	6.8
Angola	29	0	13.8
Angola	20	0	66
Angola	40	0	249.5
Angola	44	0	134
Angola	39	0	0
Angola	24	0	239.5
Angola	58	0	22
Angola	20	0	254
Angola	50	0	10.5
Angola	70	0	206.5
Angola	32	0	-4.5
Angola	11	0	45
Angola	65	0	-4
Angola	9	0	21
Angola	0.166667	0	11
Angola	16	0	10
Angola	35	0	76
Angola	5	0	9
Angola	70	0	65
Angola	25	0	6
Angola	0.5	0	13.5
Angola	49	0	16.5
Angola	37	0	62
Angola	31.4167	0	2.5
Angola	9.08333	0	32.5
Angola	3	0	1
Angola	13.1667	0	12
Angola	16	0	71
Angola	27	0	138
Angola	82	0	54.5
Angola	47	0	13
Angola	20	0	11
Angola	23	0	21
Angola	4	0	16.5
Angola	4.83333	0	421
Angola	1.08333	0	213
Angola	0.166667	0	61
Angola	NA	NA	2.8
Angola	NA	NA	4.3
Angola	NA	NA	13.8
Angola	NA	NA	24.3
Angola	NA	NA	0.3
Angola	NA	NA	4.3
Angola	NA	NA	17878.8
Angola	NA	NA	-9.3
Angola	NA	NA	7.8
Angola	NA	NA	6
Angola	NA	NA	32.5
Angola	NA	NA	3.5
Angola	NA	NA	7.8
Angola	NA	NA	23582
Angola	NA	NA	25690.3
Angola	NA	NA	548.3
Angola	NA	NA	24762.8
Angola	NA	NA	414.8
Angola	NA	NA	4.3
Angola	NA	NA	23461.5
